# Supplementary material for: Wide Distribution and Specific Resistance Pattern to Third-Generation Cephalosporins of Enterobacter cloacae Complex Members in Humans and in the Environment in Guadeloupe (French West Indies)
Source: Front Microbiol. 2021 Jun 25;12:628058. doi: 10.3389/fmicb.2021.628058 (PMC8268024; doi:10.3389/fmicb.2021.628058)
Supplement: Supplementary Table 1 — Details of non-clinical samples: sampling date, location, type of environment, farm characteristics. [file Table_1.xlsx]

## Sheet: Table S1
Supplementary Table 1. Details of non-clinical samples: sampling date, location, type of environment, farm characteristics.
Sample name	Origin	Origin details	Date of sampling	Sampling localization			Enterobacter cloacae complex Isolation	Sample with C3G-R strains	Identified farm number	Identified locality	Type of fertilizer	Domestic animal origin
				City	GPS coordinates	Environnement type
ABAC1	Anolis marmoratus	-	October-18	Les Abymes	16.228871 N 61.521655 W	Urban	YES	NO	-	-	-	-
ABAC2	Anolis marmoratus	-	October-18	Les Abymes	16.228871 N 61.521655 W	Urban	NO	NO	-	-	-	-
ABAC3	Anolis marmoratus	-	October-18	Les Abymes	16.228871 N 61.521655 W	Urban	NO	NO	-	-	-	-
ABAC4	Anolis marmoratus	-	October-18	Les Abymes	16.228871 N 61.521655 W	Urban	NO	NO	-	-	-	-
ABAC5	Anolis marmoratus	-	October-18	Les Abymes	16.228871 N 61.521655 W	Urban	YES	NO	-	-	-	-
BOFR1	Anolis marmoratus	-	April-17	Bouillante	16.160718 N 61.774291 W	Urban	NO	NO	-	-	-	-
BOFR10	Anolis marmoratus	-	July-18	Bouillante	16.160718 N 61.774291 W	Urban	NO	NO	-	-	-	-
BOFR11	Anolis marmoratus	-	July-18	Bouillante	16.160718 N 61.774291 W	Urban	NO	NO	-	-	-	-
BOFR12	Anolis marmoratus	-	July-18	Bouillante	16.160718 N 61.774291 W	Urban	YES	NO	-	-	-	-
BOFR13	Anolis marmoratus	-	July-18	Bouillante	16.160718 N 61.774291 W	Urban	YES	YES	-	-	-	-
BOFR14	Anolis marmoratus	-	July-18	Bouillante	16.160718 N 61.774291 W	Urban	NO	NO	-	-	-	-
BOFR15	Anolis marmoratus	-	July-18	Bouillante	16.160718 N 61.774291 W	Urban	NO	NO	-	-	-	-
BOFR2	Anolis marmoratus	-	April-17	Bouillante	16.160718 N 61.774291 W	Urban	YES	YES	-	-	-	-
BOFR3	Anolis marmoratus	-	April-17	Bouillante	16.160718 N 61.774291 W	Urban	YES	NO	-	-	-	-
BOFR4	Anolis marmoratus	-	April-17	Bouillante	16.160718 N 61.774291 W	Urban	YES	YES	-	-	-	-
BOFR5	Anolis marmoratus	-	April-17	Bouillante	16.160718 N 61.774291 W	Urban	YES	YES	-	-	-	-
BOFR6	Anolis marmoratus	-	April-17	Bouillante	16.160718 N 61.774291 W	Urban	NO	NO	-	-	-	-
BOFR7	Anolis marmoratus	-	July-18	Bouillante	16.160718 N 61.774291 W	Urban	YES	YES	-	-	-	-
BOFR8	Anolis marmoratus	-	July-18	Bouillante	16.160718 N 61.774291 W	Urban	YES	YES	-	-	-	-
BOFR9	Anolis marmoratus	-	July-18	Bouillante	16.160718 N 61.774291 W	Urban	YES	NO	-	-	-	-
BOSA1	Anolis marmoratus	-	July-18	Bouillante	16.1485 N 61.77505 W	Coastline	YES	YES	-	-	-	-
BOSA2	Anolis marmoratus	-	July-18	Bouillante	16.1485 N 61.77505 W	Coastline	NO	NO	-	-	-	-
BOSA3	Anolis marmoratus	-	July-18	Bouillante	16.1485 N 61.77505 W	Coastline	YES	YES	-	-	-	-
BOSA4	Anolis marmoratus	-	July-18	Bouillante	16.1485 N 61.77505 W	Coastline	NO	NO	-	-	-	-
BOSA5	Anolis marmoratus	-	July-18	Bouillante	16.1485 N 61.77505 W	Coastline	NO	NO	-	-	-	-
BOSA6	Anolis marmoratus	-	July-18	Bouillante	16.1485 N 61.77505 W	Coastline	NO	NO	-	-	-	-
BOSA7	Anolis marmoratus	-	July-18	Bouillante	16.1485 N 61.77505 W	Coastline	NO	NO	-	-	-	-
BOSA8	Anolis marmoratus	-	July-18	Bouillante	16.1485 N 61.77505 W	Coastline	NO	NO	-	-	-	-
DECO1	Anolis marmoratus	-	April-17	Deshaies	16.303865 N 61.794301 W	Urban	YES	NO	-	-	-	-
DECO10	Anolis marmoratus	-	February-18	Deshaies	16.303865 N 61.794301 W	Urban	YES	YES	-	-	-	-
DECO2	Anolis marmoratus	-	April-17	Deshaies	16.303865 N 61.794301 W	Urban	NO	NO	-	-	-	-
DECO3	Anolis marmoratus	-	April-17	Deshaies	16.303865 N 61.794301 W	Urban	NO	NO	-	-	-	-
DECO4	Anolis marmoratus	-	April-17	Deshaies	16.303865 N 61.794301 W	Urban	YES	YES	-	-	-	-
DECO6	Anolis marmoratus	-	April-17	Deshaies	16.303865 N 61.794301 W	Urban	NO	NO	-	-	-	-
DECO7	Anolis marmoratus	-	April-17	Deshaies	16.303865 N 61.794301 W	Urban	NO	NO	-	-	-	-
DECO8	Anolis marmoratus	-	February-18	Deshaies	16.303865 N 61.794301 W	Urban	NO	NO	-	-	-	-
DECO9	Anolis marmoratus	-	February-18	Deshaies	16.303865 N 61.794301 W	Urban	NO	NO	-	-	-	-
GOUDOL1	Anolis marmoratus	-	March-17	Gourbeyre	15.991566 N 61.672461 W	Moutain forest	NO	NO	-	-	-	-
GOUDOL10	Anolis marmoratus	-	March-17	Gourbeyre	15.991566 N 61.672461 W	Moutain forest	NO	NO	-	-	-	-
GOUDOL11	Anolis marmoratus	-	August-18	Gourbeyre	15.991566 N 61.672461 W	Moutain forest	YES	NO	-	-	-	-
GOUDOL12	Anolis marmoratus	-	August-18	Gourbeyre	15.991566 N 61.672461 W	Moutain forest	NO	NO	-	-	-	-
GOUDOL13	Anolis marmoratus	-	August-18	Gourbeyre	15.991566 N 61.672461 W	Moutain forest	NO	NO	-	-	-	-
GOUDOL14	Anolis marmoratus	-	August-18	Gourbeyre	15.991566 N 61.672461 W	Moutain forest	NO	NO	-	-	-	-
GOUDOL15	Anolis marmoratus	-	August-18	Gourbeyre	15.991566 N 61.672461 W	Moutain forest	NO	NO	-	-	-	-
GOUDOL16	Anolis marmoratus	-	August-18	Gourbeyre	15.991566 N 61.672461 W	Moutain forest	NO	NO	-	-	-	-
GOUDOL17	Anolis marmoratus	-	August-18	Gourbeyre	15.991566 N 61.672461 W	Moutain forest	YES	YES	-	-	-	-
GOUDOL18	Anolis marmoratus	-	August-18	Gourbeyre	15.991566 N 61.672461 W	Moutain forest	YES	NO	-	-	-	-
GOUDOL2	Anolis marmoratus	-	March-17	Gourbeyre	15.991566 N 61.672461 W	Moutain forest	NO	NO	-	-	-	-
GOUDOL3	Anolis marmoratus	-	March-17	Gourbeyre	15.991566 N 61.672461 W	Moutain forest	NO	NO	-	-	-	-
GOUDOL4	Anolis marmoratus	-	March-17	Gourbeyre	15.991566 N 61.672461 W	Moutain forest	NO	NO	-	-	-	-
GOUDOL5	Anolis marmoratus	-	March-17	Gourbeyre	15.991566 N 61.672461 W	Moutain forest	NO	NO	-	-	-	-
GOUDOL6	Anolis marmoratus	-	March-17	Gourbeyre	15.991566 N 61.672461 W	Moutain forest	NO	NO	-	-	-	-
GOUDOL7	Anolis marmoratus	-	March-17	Gourbeyre	15.991566 N 61.672461 W	Moutain forest	NO	NO	-	-	-	-
GOUDOL8	Anolis marmoratus	-	March-17	Gourbeyre	15.991566 N 61.672461 W	Moutain forest	NO	NO	-	-	-	-
GOUDOL9	Anolis marmoratus	-	March-17	Gourbeyre	15.991566 N 61.672461 W	Moutain forest	NO	NO	-	-	-	-
LAMGM1	Anolis marmoratus	-	March-17	Lamentin	16.23115 N 61.655515 W	Urban	YES	YES	-	-	-	-
LAMGM10	Anolis marmoratus	-	March-17	Lamentin	16.23115 N 61.655515 W	Urban	YES	NO	-	-	-	-
LAMGM12	Anolis marmoratus	-	November-17	Lamentin	16.23115 N 61.655515 W	Urban	YES	NO	-	-	-	-
LAMGM13	Anolis marmoratus	-	November-17	Lamentin	16.23115 N 61.655515 W	Urban	NO	NO	-	-	-	-
LAMGM14	Anolis marmoratus	-	November-17	Lamentin	16.23115 N 61.655515 W	Urban	NO	NO	-	-	-	-
LAMGM15	Anolis marmoratus	-	November-17	Lamentin	16.23115 N 61.655515 W	Urban	YES	NO	-	-	-	-
LAMGM16	Anolis marmoratus	-	November-17	Lamentin	16.23115 N 61.655515 W	Urban	NO	NO	-	-	-	-
LAMGM17	Anolis marmoratus	-	November-17	Lamentin	16.23115 N 61.655515 W	Urban	YES	YES	-	-	-	-
LAMGM18	Anolis marmoratus	-	November-17	Lamentin	16.23115 N 61.655515 W	Urban	NO	NO	-	-	-	-
LAMGM19	Anolis marmoratus	-	November-17	Lamentin	16.23115 N 61.655515 W	Urban	NO	NO	-	-	-	-
LAMGM2	Anolis marmoratus	-	March-17	Lamentin	16.23115 N 61.655515 W	Urban	YES	YES	-	-	-	-
LAMGM20	Anolis marmoratus	-	November-17	Lamentin	16.23115 N 61.655515 W	Urban	NO	NO	-	-	-	-
LAMGM21	Anolis marmoratus	-	January-18	Lamentin	16.23115 N 61.655515 W	Urban	YES	NO	-	-	-	-
LAMGM22	Anolis marmoratus	-	January-18	Lamentin	16.23115 N 61.655515 W	Urban	NO	NO	-	-	-	-
LAMGM23	Anolis marmoratus	-	January-18	Lamentin	16.23115 N 61.655515 W	Urban	YES	YES	-	-	-	-
LAMGM24	Anolis marmoratus	-	January-18	Lamentin	16.23115 N 61.655515 W	Urban	YES	YES	-	-	-	-
LAMGM3	Anolis marmoratus	-	March-17	Lamentin	16.23115 N 61.655515 W	Urban	YES	YES	-	-	-	-
LAMGM4	Anolis marmoratus	-	March-17	Lamentin	16.23115 N 61.655515 W	Urban	YES	YES	-	-	-	-
LAMGM5	Anolis marmoratus	-	March-17	Lamentin	16.23115 N 61.655515 W	Urban	YES	NO	-	-	-	-
LAMGM6	Anolis marmoratus	-	March-17	Lamentin	16.23115 N 61.655515 W	Urban	YES	NO	-	-	-	-
LAMGM7	Anolis marmoratus	-	March-17	Lamentin	16.23115 N 61.655515 W	Urban	YES	NO	-	-	-	-
LAMGM8	Anolis marmoratus	-	March-17	Lamentin	16.23115 N 61.655515 W	Urban	YES	NO	-	-	-	-
LAMGM9	Anolis marmoratus	-	March-17	Lamentin	16.23115 N 61.655515 W	Urban	YES	NO	-	-	-	-
LAMRC1	Anolis marmoratus	-	April-17	Lamentin	16.230362 N 61.669339 W	Urban	NO	NO	-	-	-	-
LAMRC2	Anolis marmoratus	-	April-17	Lamentin	16.230362 N 61.669339 W	Urban	YES	YES	-	-	-	-
LAMRC3	Anolis marmoratus	-	April-17	Lamentin	16.230362 N 61.669339 W	Urban	NO	NO	-	-	-	-
LAMRC4	Anolis marmoratus	-	April-17	Lamentin	16.230362 N 61.669339 W	Urban	NO	NO	-	-	-	-
LGSF1	Anolis marmoratus	-	April-17	Le Gosier	16.198604 N 61.463709 W	Coastline	NO	NO	-	-	-	-
LGSF10	Anolis marmoratus	-	April-17	Le Gosier	16.198604 N 61.463709 W	Coastline	NO	NO	-	-	-	-
LGSF11	Anolis marmoratus	-	April-17	Le Gosier	16.198604 N 61.463709 W	Coastline	NO	NO	-	-	-	-
LGSF12	Anolis marmoratus	-	April-17	Le Gosier	16.198604 N 61.463709 W	Coastline	YES	NO	-	-	-	-
LGSF13	Anolis marmoratus	-	March-18	Le Gosier	16.198604 N 61.463709 W	Coastline	YES	YES	-	-	-	-
LGSF14	Anolis marmoratus	-	March-18	Le Gosier	16.198604 N 61.463709 W	Coastline	NO	NO	-	-	-	-
LGSF15	Anolis marmoratus	-	March-18	Le Gosier	16.198604 N 61.463709 W	Coastline	YES	NO	-	-	-	-
LGSF16	Anolis marmoratus	-	March-18	Le Gosier	16.198604 N 61.463709 W	Coastline	YES	YES	-	-	-	-
LGSF17	Anolis marmoratus	-	March-18	Le Gosier	16.198604 N 61.463709 W	Coastline	YES	YES	-	-	-	-
LGSF18	Anolis marmoratus	-	March-18	Le Gosier	16.198604 N 61.463709 W	Coastline	YES	NO	-	-	-	-
LGSF19	Anolis marmoratus	-	March-18	Le Gosier	16.198604 N 61.463709 W	Coastline	YES	NO	-	-	-	-
LGSF2	Anolis marmoratus	-	April-17	Le Gosier	16.198604 N 61.463709 W	Coastline	NO	NO	-	-	-	-
LGSF3	Anolis marmoratus	-	April-17	Le Gosier	16.198604 N 61.463709 W	Coastline	NO	NO	-	-	-	-
LGSF4	Anolis marmoratus	-	April-17	Le Gosier	16.198604 N 61.463709 W	Coastline	NO	NO	-	-	-	-
LGSF5	Anolis marmoratus	-	April-17	Le Gosier	16.198604 N 61.463709 W	Coastline	YES	YES	-	-	-	-
LGSF6	Anolis marmoratus	-	April-17	Le Gosier	16.198604 N 61.463709 W	Coastline	YES	NO	-	-	-	-
LGSF7	Anolis marmoratus	-	April-17	Le Gosier	16.198604 N 61.463709 W	Coastline	NO	NO	-	-	-	-
LGSF8	Anolis marmoratus	-	April-17	Le Gosier	16.198604 N 61.463709 W	Coastline	YES	YES	-	-	-	-
LGSF9	Anolis marmoratus	-	April-17	Le Gosier	16.198604 N 61.463709 W	Coastline	YES	YES	-	-	-	-
MAEBOR1	Anolis marmoratus	-	October-18	Morne-à-l'Eau	16.285356 N 61.446213 W	Urban	YES	YES	-	-	-	-
MAEBOR2	Anolis marmoratus	-	October-18	Morne-à-l'Eau	16.285356 N 61.446213 W	Urban	YES	YES	-	-	-	-
PAPCAR10	Anolis marmoratus	-	March-17	Les Abymes	16.231929 N 61.514951 W	Urban	YES	YES	-	-	-	-
PAPCAR2	Anolis marmoratus	-	February-17	Les Abymes	16.23254 N 61.515253 W	Urban	NO	NO	-	-	-	-
PAPCAR4	Anolis marmoratus	-	March-17	Les Abymes	16.227178 N 61.527407 W	Urban	YES	NO	-	-	-	-
PAPCAR5	Anolis marmoratus	-	March-17	Les Abymes	16.227178 N 61.527407 W	Urban	NO	NO	-	-	-	-
PAPCAR6	Anolis marmoratus	-	March-17	Les Abymes	16.227158 N 61.526946 W	Urban	NO	NO	-	-	-	-
PAPCAR7	Anolis marmoratus	-	March-17	Les Abymes	16.227158 N 61.526946 W	Urban	NO	NO	-	-	-	-
PAPCAR8	Anolis marmoratus	-	March-17	Les Abymes	16.231929 N 61.514951 W	Urban	NO	NO	-	-	-	-
PAPCAR9	Anolis marmoratus	-	March-17	Les Abymes	16.231929 N 61.514951 W	Urban	NO	NO	-	-	-	-
PAPCAR1	Anolis marmoratus	-	February-17	Les Abymes	16.23254 N 61.515253 W	Urban	YES	NO	-	-	-	-
PAPCAR3	Anolis marmoratus	-	March-17	Les Abymes	16.226977 N 61.528539 W	Urban	NO	NO	-	-	-	-
PAPCHA1	Anolis marmoratus	-	February-17	Le Gosier	16.238531 N 61.508219 W	Urban	YES	NO	-	-	-	-
PAPCHA10	Anolis marmoratus	-	March-17	Le Gosier	16.239018 N 61.507752 W	Urban	YES	YES	-	-	-	-
PAPCHA11	Anolis marmoratus	-	March-17	Le Gosier	16.239018 N 61.507752 W	Urban	NO	NO	-	-	-	-
PAPCHA2	Anolis marmoratus	-	February-17	Le Gosier	16.238531 N 61.508219 W	Urban	NO	NO	-	-	-	-
PAPCHA3	Anolis marmoratus	-	February-17	Le Gosier	16.238531 N 61.508219 W	Urban	NO	NO	-	-	-	-
PAPCHA4	Anolis marmoratus	-	February-17	Le Gosier	16.238531 N 61.508219 W	Urban	NO	NO	-	-	-	-
PAPCHA5	Anolis marmoratus	-	February-17	Le Gosier	16.238531 N 61.508219 W	Urban	NO	NO	-	-	-	-
PAPCHA6	Anolis marmoratus	-	March-17	Le Gosier	16.236018 N 61.504606 W	Urban	YES	NO	-	-	-	-
PAPCHA7	Anolis marmoratus	-	March-17	Le Gosier	16.236018 N 61.504606 W	Urban	NO	NO	-	-	-	-
PAPCHA8	Anolis marmoratus	-	March-17	Le Gosier	16.239271 N 61.498627 W	Urban	NO	NO	-	-	-	-
PAPCHA9	Anolis marmoratus	-	March-17	Le Gosier	16.239271 N 61.498627 W	Urban	NO	NO	-	-	-	-
PAPIPG1	Anolis marmoratus	-	January-17	Les Abymes	16.232982 N 61.528013 W	Urban	NO	NO	-	-	-	-
PAPIPG10	Anolis marmoratus	-	February-17	Les Abymes	16.232982 N 61.528013 W	Urban	NO	NO	-	-	-	-
PAPIPG11	Anolis marmoratus	-	September-18	Les Abymes	16.232982 N 61.528013 W	Urban	NO	NO	-	-	-	-
PAPIPG12	Anolis marmoratus	-	September-18	Les Abymes	16.232982 N 61.528013 W	Urban	NO	NO	-	-	-	-
PAPIPG13	Anolis marmoratus	-	September-18	Les Abymes	16.232982 N 61.528013 W	Urban	NO	NO	-	-	-	-
PAPIPG2	Anolis marmoratus	-	January-17	Les Abymes	16.232982 N 61.528013 W	Urban	NO	NO	-	-	-	-
PAPIPG3	Anolis marmoratus	-	January-17	Les Abymes	16.232982 N 61.528013 W	Urban	NO	NO	-	-	-	-
PAPIPG4	Anolis marmoratus	-	January-17	Les Abymes	16.232982 N 61.528013 W	Urban	NO	NO	-	-	-	-
PAPIPG5	Anolis marmoratus	-	January-17	Les Abymes	16.232982 N 61.528013 W	Urban	YES	NO	-	-	-	-
PAPIPG6	Anolis marmoratus	-	January-17	Les Abymes	16.232982 N 61.528013 W	Urban	YES	NO	-	-	-	-
PAPIPG7	Anolis marmoratus	-	February-17	Les Abymes	16.232982 N 61.528013 W	Urban	NO	NO	-	-	-	-
PAPIPG8	Anolis marmoratus	-	February-17	Les Abymes	16.232982 N 61.528013 W	Urban	YES	NO	-	-	-	-
PAPIPG9	Anolis marmoratus	-	February-17	Les Abymes	16.232982 N 61.528013 W	Urban	YES	NO	-	-	-	-
PBINRA1	Anolis marmoratus	-	April-17	Petit-Bourg	16.203435 N 61.662743 W	Urban	YES	NO	-	-	-	-
PBINRA10	Anolis marmoratus	-	April-17	Petit-Bourg	16.203435 N 61.662743 W	Urban	YES	YES	-	-	-	-
PBINRA11	Anolis marmoratus	-	August-18	Petit-Bourg	16.203435 N 61.662743 W	Urban	YES	NO	-	-	-	-
PBINRA12	Anolis marmoratus	-	August-18	Petit-Bourg	16.203435 N 61.662743 W	Urban	YES	YES	-	-	-	-
PBINRA13	Anolis marmoratus	-	August-18	Petit-Bourg	16.203435 N 61.662743 W	Urban	NO	NO	-	-	-	-
PBINRA14	Anolis marmoratus	-	August-18	Petit-Bourg	16.203435 N 61.662743 W	Urban	YES	NO	-	-	-	-
PBINRA15	Anolis marmoratus	-	August-18	Petit-Bourg	16.203435 N 61.662743 W	Urban	NO	NO	-	-	-	-
PBINRA2	Anolis marmoratus	-	April-17	Petit-Bourg	16.203435 N 61.662743 W	Urban	YES	YES	-	-	-	-
PBINRA3	Anolis marmoratus	-	April-17	Petit-Bourg	16.203435 N 61.662743 W	Urban	NO	NO	-	-	-	-
PBINRA4	Anolis marmoratus	-	April-17	Petit-Bourg	16.203435 N 61.662743 W	Urban	NO	NO	-	-	-	-
PBINRA6	Anolis marmoratus	-	April-17	Petit-Bourg	16.203435 N 61.662743 W	Urban	NO	NO	-	-	-	-
PBINRA7	Anolis marmoratus	-	April-17	Petit-Bourg	16.203435 N 61.662743 W	Urban	NO	NO	-	-	-	-
PBINRA8	Anolis marmoratus	-	April-17	Petit-Bourg	16.203435 N 61.662743 W	Urban	YES	NO	-	-	-	-
PBINRA9	Anolis marmoratus	-	April-17	Petit-Bourg	16.203435 N 61.662743 W	Urban	NO	NO	-	-	-	-
PNMO1	Anolis marmoratus	-	July-18	Pointe Noire	16.244578 N 61.797015 W	Moutain forest	NO	NO	-	-	-	-
PNMO2	Anolis marmoratus	-	July-18	Pointe Noire	16.244578 N 61.797015 W	Moutain forest	YES	NO	-	-	-	-
SARPPF1	Anolis marmoratus	-	March-17	Sainte-Rose	16.358394 N 61.740774 W	Coastline	YES	NO	-	-	-	-
SARPPF2	Anolis marmoratus	-	March-17	Sainte-Rose	16.358394 N 61.740774 W	Coastline	NO	NO	-	-	-	-
SARSOF1	Anolis marmoratus	-	March-17	Sainte-Rose	16.291995 N 61.727106 W	Moutain forest	NO	NO	-	-	-	-
SARSOF2	Anolis marmoratus	-	March-17	Sainte-Rose	16.291995 N 61.727106 W	Moutain forest	NO	NO	-	-	-	-
SARSOF3	Anolis marmoratus	-	March-17	Sainte-Rose	16.291995 N 61.727106 W	Moutain forest	NO	NO	-	-	-	-
SARSOF4	Anolis marmoratus	-	March-17	Sainte-Rose	16.291995 N 61.727106 W	Moutain forest	NO	NO	-	-	-	-
SARSOF5	Anolis marmoratus	-	March-17	Sainte-Rose	16.291995 N 61.727106 W	Moutain forest	NO	NO	-	-	-	-
SARSOF6	Anolis marmoratus	-	March-17	Sainte-Rose	16.291995 N 61.727106 W	Moutain forest	NO	NO	-	-	-	-
SARSOF7	Anolis marmoratus	-	March-17	Sainte-Rose	16.291995 N 61.727106 W	Moutain forest	YES	YES	-	-	-	-
SFBRA1	Anolis marmoratus	-	October-18	Saint-François	16.264641 N 61.310113 W	Urban	NO	NO	-	-	-	-
SFBRA2	Anolis marmoratus	-	October-18	Saint-François	16.264641 N 61.310113 W	Urban	YES	NO	-	-	-	-
SFBRA3	Anolis marmoratus	-	October-18	Saint-François	16.264641 N 61.310113 W	Urban	NO	NO	-	-	-	-
SFBRA4	Anolis marmoratus	-	October-18	Saint-François	16.264641 N 61.310113 W	Urban	NO	NO	-	-	-	-
SFBRA5	Anolis marmoratus	-	October-18	Saint-François	16.264641 N 61.310113 W	Urban	YES	YES	-	-	-	-
SFBRA6	Anolis marmoratus	-	October-18	Saint-François	16.264641 N 61.310113 W	Urban	YES	YES	-	-	-	-
BERMARBET2	Fresh produce	Beet	February-18	Bergevin (Market)	-	-	YES	YES	23	Vieux-Habitants	Organic	-
BERMARCAR4	Fresh produce	Carrot	February-18	Bergevin (Market)	-	-	YES	NO	23	Vieux-Habitants	Organic	-
BERMARCHO1	Fresh produce	Cabbage	January-18	Bergevin (Market)	-	-	YES	YES	19	Vieux-Habitants	Organic	-
BERMARCHO3	Fresh produce	Cabbage	February-18	Bergevin (Market)	-	-	YES	NO	16	Petit-Bourg	Organic	-
BERMARCIV1	Fresh produce	Spring onion	January-18	Bergevin (Market)	-	-	YES	YES	19	Vieux-Habitants	Organic	-
BERMARCON1	Fresh produce	Cucumber	January-18	Bergevin (Market)	-	-	YES	YES	8	Moule	Organic	-
GOUMARCIV5	Fresh produce	Spring onion	March-18	Gourdeliane (Market)	-	-	NO	NO	9	Vieux-Habitants	Organic	-
BERMARGRO1	Fresh produce	Roselle	January-18	Bergevin (Market)	-	-	YES	YES	19	Vieux-Habitants	Organic	-
GOUMARTHY1	Fresh produce	Thyme	March-18	Gourdeliane (Market)	-	-	NO	NO	9	Vieux-Habitants	Organic	-
BERMARLAI2	Fresh produce	YamLettuce	January-18	Bergevin (Market)	-	-	YES	YES	19	Vieux-Habitants	Organic	-
BERMARLAI4	Fresh produce	YamLettuce	February-18	Bergevin (Market)	-	-	YES	YES	19	Vieux-Habitants	Organic	-
BERMARPAD2	Fresh produce	Sweet potato	February-18	Bergevin (Market)	-	-	YES	NO	1	Baillif	Organic	-
BERMARPER2	Fresh produce	Parsley	February-18	Bergevin (Market)	-	-	YES	NO	19	Vieux-Habitants	Organic	-
BERMARTOM1	Fresh produce	Tomato	January-18	Bergevin (Market)	-	-	YES	YES	8	Moule	Organic	-
BERMARTOM2	Fresh produce	Tomato	January-18	Bergevin (Market)	-	-	YES	YES	8	Moule	Organic	-
CONMARLAI8	Fresh produce	YamLettuce	March-18	Convenance (Market)	-	-	YES	NO	2	Vieux-Habitants	Organic	-
BERMARCIV2	Fresh produce	Spring onion	January-18	Bergevin (Market)	-	-	NO	NO	19	Vieux-Habitants	Organic	-
GOUMARBET3	Fresh produce	Beet	March-18	Gourdeliane (Market)	-	-	YES	NO	5	Saint-François	Organic	-
GOUMARCAR6	Fresh produce	Carrot	March-18	Gourdeliane (Market)	-	-	YES	NO	5	Saint-François	Organic	-
GOUMARCAR7	Fresh produce	Carrot	March-18	Gourdeliane (Market)	-	-	YES	NO	15	Saint-François	Organic	-
GOUMARCOU1	Fresh produce	Courgette	March-18	Gourdeliane (Market)	-	-	YES	YES	15	Saint-François	Organic	-
GOUMARLAI6	Fresh produce	YamLettuce	March-18	Gourdeliane (Market)	-	-	YES	NO	24	Baie-Mahault	Organic	-
GOUMARNAV5	Fresh produce	Turnip	March-18	Gourdeliane (Market)	-	-	YES	NO	15	Saint-François	Organic	-
GOUMARPAD4	Fresh produce	Sweet potato	March-18	Gourdeliane (Market)	-	-	YES	NO	5	Saint-François	Organic	-
GOUMARPER3	Fresh produce	Parsley	March-18	Gourdeliane (Market)	-	-	YES	NO	9	Vieux-Habitants	Organic	-
GOUMARPOI2	Fresh produce	Bell pepper	March-18	Gourdeliane (Market)	-	-	YES	NO	15	Saint-François	Organic	-
JULMARTOM5	Fresh produce	Tomato	March-18	Saint-Jules (Market)	-	-	YES	NO	4	Abymes	Organic	-
BERMARCAR1	Fresh produce	Carrot	January-18	Bergevin (Market)	-	-	YES	YES	No data	No data	No data	-
BERMARCIV3	Fresh produce	Spring onion	January-18	Bergevin (Market)	-	-	NO	NO	3	Saint-Claude	Chemical	-
BERMARCAR2	Fresh produce	Carrot	January-18	Bergevin (Market)	-	-	NO	NO	3	Saint-Claude	Chemical	-
BERMARTOM4	Fresh produce	Tomato	January-18	Bergevin (Market)	-	-	NO	NO	3	Saint-Claude	Chemical	-
BERMARRAD1	Fresh produce	Radish	January-18	Bergevin (Market)	-	-	NO	NO	3	Saint-Claude	Chemical	-
BERMARCHO5	Fresh produce	Cabbage	March-18	Bergevin (Market)	-	-	YES	NO	No data	No data	No data	-
BERMARCON3	Fresh produce	Cucumber	February-18	Bergevin (Market)	-	-	YES	YES	7	No data	Chemical	-
BERMARCON5	Fresh produce	Cucumber	March-18	Bergevin (Market)	-	-	YES	NO	No data	No data	No data	-
BERMARCON6	Fresh produce	Cucumber	March-18	Bergevin (Market)	-	-	YES	NO	No data	No data	No data	-
BERMARGOM1	Fresh produce	Okra	March-18	Bergevin (Market)	-	-	YES	NO	13	Moule	Chemical	-
BERMARHAV1	Fresh produce	Green bean	January-18	Bergevin (Market)	-	-	NO	NO	10	Sainte-Rose	Chemical	-
BERMARIGN1	Fresh produce	Yam	January-18	Bergevin (Market)	-	-	NO	NO	10	Sainte-Rose	Chemical	-
BERMARLAI10	Fresh produce	YamLettuce	March-18	Bergevin (Market)	-	-	YES	NO	13	Moule	Chemical	-
BERMARCON2	Fresh produce	Cucumber	February-18	Bergevin (Market)	-	-	NO	NO	12	Saint-François	Chemical	-
BERMARLAI11	Fresh produce	YamLettuce	March-18	Bergevin (Market)	-	-	YES	NO	No data	No data	No data	-
BERMARNAV2	Fresh produce	Turnip	February-18	Bergevin (Market)	-	-	YES	NO	7	No data	Chemical	-
BERMARPAD6	Fresh produce	Sweet potato	March-18	Bergevin (Market)	-	-	NO	NO	13	Moule	Chemical	-
BERMARBET1	Fresh produce	Beet	February-18	Bergevin (Market)	-	-	NO	NO	14	Saint-François	Chemical	-
BERMARCAR3	Fresh produce	Carrot	February-18	Bergevin (Market)	-	-	NO	NO	14	Saint-François	Chemical	-
BERMARMAL1	Fresh produce	Malanga	February-18	Bergevin (Market)	-	-	NO	NO	14	Saint-François	Chemical	-
CONMARCON4	Fresh produce	Cucumber	March-18	Convenance (Market)	-	-	YES	NO	No data	No data	No data	-
BERMARNAV1	Fresh produce	Turnip	February-18	Bergevin (Market)	-	-	NO	NO	17	Moule	No data	-
BERMARPAD1	Fresh produce	Sweet potato	January-18	Bergevin (Market)	-	-	NO	NO	18	Saint-François	Chemical	-
GOUMARCUR3	Fresh produce	Turmeric	March-18	Gourdeliane (Market)	-	-	YES	NO	6	Saint-François	Chemical	-
BERMARPER1	Fresh produce	Parsley	February-18	Bergevin (Market)	-	-	NO	NO	20	Vieux-Habitants	Chemical	-
BERMARCHO2	Fresh produce	Cabbage	February-18	Bergevin (Market)	-	-	NO	NO	20	Vieux-Habitants	Chemical	-
BERMARIGN2	Fresh produce	Yam	February-18	Bergevin (Market)	-	-	NO	NO	21	Lamentin	No data	-
GOUMARHAV2	Fresh produce	Green bean	March-18	Gourdeliane (Market)	-	-	YES	NO	No data	No data	No data	-
GOUMARLAI7	Fresh produce	YamLettuce	March-18	Gourdeliane (Market)	-	-	YES	NO	11	Baillif	Chemical	-
GOUMARMAL2	Fresh produce	Malanga	March-18	Gourdeliane (Market)	-	-	YES	NO	13	Moule	Chemical	-
GOUMARTOM7	Fresh produce	Tomato	March-18	Gourdeliane (Market)	-	-	NO	NO	25	Saint-François	Chemical	-
BERMARTOP1	Fresh produce	Sunroot	February-18	Bergevin (Market)	-	-	NO	NO	26	Petit-Bourg	No data	-
BERMARLAI3	Fresh produce	YamLettuce	February-18	Bergevin (Market)	-	-	NO	NO	27	Baillif	Chemical	-
BERMARTOM3	Fresh produce	Tomato	January-18	Bergevin (Market)	-	-	NO	NO	No data	No data	No data	-
BERMARCUR1	Fresh produce	Turmeric	January-18	Bergevin (Market)	-	-	NO	NO	No data	No data	No data	-
GOUMARTOM6	Fresh produce	Tomato	March-18	Gourdeliane (Market)	-	-	YES	YES	No data	No data	No data	-
GOUMARTOM8	Fresh produce	Tomato	March-18	Gourdeliane (Market)	-	-	YES	NO	13	Moule	Chemical	-
GOUMARTOM9	Fresh produce	Tomato	March-18	Gourdeliane (Market)	-	-	NO	NO	No data	No data	No data	-
CONMARCHO4	Fresh produce	Cabbage	March-18	Convenance (Market)	-	-	NO	NO	No data	No data	No data	-
CONMARCUR4	Fresh produce	Turmeric	March-18	Convenance (Market)	-	-	NO	NO	No data	No data	No data	-
CONMARAUB2	Fresh produce	Eggplant	March-18	Convenance (Market)	-	-	NO	NO	No data	No data	No data	-
CONMARPAD5	Fresh produce	Sweet potato	March-18	Convenance (Market)	-	-	NO	NO	No data	No data	No data	-
CONMARCIV6	Fresh produce	Spring onion	March-18	Convenance (Market)	-	-	NO	NO	No data	No data	No data	-
JULMARCAR5	Fresh produce	Carrot	March-18	Saint-Jules (Market)	-	-	YES	NO	No data	No data	No data	-
BERMARBET4	Fresh produce	Beet	March-18	Bergevin (Market)	-	-	NO	NO	No data	No data	No data	-
BERMARLAI9	Fresh produce	YamLettuce	March-18	Bergevin (Market)	-	-	NO	NO	No data	No data	No data	-
JULMARGIN1	Fresh produce	Ginger	March-18	Saint-Jules (Market)	-	-	YES	NO	22	Moule	No data	-
JULMARLAI5	Fresh produce	YamLettuce	March-18	Saint-Jules (Market)	-	-	YES	NO	No data	No data	No data	-
JULMARPAD3	Fresh produce	Sweet potato	March-18	Saint-Jules (Market)	-	-	YES	NO	No data	No data	No data	-
MAGSO2EDC1	Water	-	February-18	Source 2 (Marie-Galante)	-	-	NO	NO	-	-	-	-
MAGRABEDC2	Water	-	February-18	Rabi (Marie-Galante)	-	-	NO	NO	-	-	-	-
MAGMSTEDC3	Water	-	February-18	Grand-Bourg	-	-	NO	NO	-	-	-	-
TRRPLAEDC4	Water	-	February-18	Trois-Rivières	-	-	NO	NO	-	-	-	-
MAGBALEDC5	Water	-	February-18	Capesterre de Marie-Galante	-	-	NO	NO	-	-	-	-
MAGCALEDC6	Water	-	February-18	Calebassier (Marie-Galante)	-	-	NO	NO	-	-	-	-
STRCACEDC7	Water	-	March-18	Sainte-Rose	-	-	YES	NO	-	-	-	-
STRLEOEDC8	Water	-	March-18	Sainte-Rose	-	-	YES	YES	-	-	-	-
PTBVEREDC9	Water	-	March-18	Petit-Bourg	-	-	YES	NO	-	-	-	-
PTBGRIEDC10	Water	-	March-18	Petit-Bourg	-	-	NO	NO	-	-	-	-
PTBBDIEDC11	Water	-	March-18	Petit-Bourg	-	-	YES	NO	-	-	-	-
PTNAPOEDC12	Water	-	March-18	Pointe Noire	-	-	YES	NO	-	-	-	-
PTBMTQEDC13	Water	-	March-18	Petit-Bourg	-	-	YES	NO	-	-	-	-
MAGETNEDC15	Water	-	March-18	Capesterre de Marie-Galante	-	-	NO	NO	-	-	-	-
DHSFEREDC16	Water	-	March-18	Deshaies	-	-	YES	NO	-	-	-	-
PTBBDMEDC17	Water	-	March-18	Petit-Bourg	-	-	YES	NO	-	-	-	-
CBEDIGEDC18	Water	-	March-18	Capesterre-Belle-Eau	-	-	NO	NO	-	-	-	-
STRSOLEDC19	Water	-	April-18	Sainte-Rose	-	-	YES	NO	-	-	-	-
PTNBSLEDC20	Water	-	April-18	Pointe Noire	-	-	NO	NO	-	-	-	-
PTBEVEEDC21	Water	-	April-18	Petit-Bourg	-	-	YES	NO	-	-	-	-
PTBVEREDC22	Water	-	April-18	Petit-Bourg	-	-	YES	NO	-	-	-	-
PTBBDMEDC23	Water	-	April-18	Petit-Bourg	-	-	NO	NO	-	-	-	-
PTBGRIEDC24	Water	-	April-18	Petit-Bourg	-	-	NO	NO	-	-	-	-
PTBMTQEDC25	Water	-	April-18	Petit-Bourg	-	-	YES	NO	-	-	-	-
PTBBDIEDC27	Water	-	April-18	Petit-Bourg	-	-	YES	NO	-	-	-	-
BOUTADEDC29	Water	-	April-18	Bouillante	-	-	YES	NO	-	-	-	-
BSTSLSEDC30	Water	-	May-18	Basse-Terre	-	-	NO	NO	-	-	-	-
PTBBDIEDC31	Water	-	May-18	Petit-Bourg	-	-	YES	NO	-	-	-	-
PTBVEREDC32	Water	-	May-18	Petit-Bourg	-	-	YES	NO	-	-	-	-
PTBMTQEDC33	Water	-	May-18	Petit-Bourg	-	-	NO	NO	-	-	-	-
BLFMVLEDC34	Water	-	May-18	Baillif	-	-	YES	NO	-	-	-	-
PTBBDMEDC35	Water	-	May-18	Petit-Bourg	-	-	YES	NO	-	-	-	-
PTBGRIEDC36	Water	-	May-18	Petit-Bourg	-	-	YES	NO	-	-	-	-
PTBMTQEDC38	Water	-	June-18	Petit-Bourg	-	-	NO	NO	-	-	-	-
PTBVEREDC39	Water	-	June-18	Petit-Bourg	-	-	NO	NO	-	-	-	-
PTBBDMEDC40	Water	-	June-18	Petit-Bourg	-	-	NO	NO	-	-	-	-
PTBGRIEDC41	Water	-	June-18	Petit-Bourg	-	-	YES	YES	-	-	-	-
PTBBDIEDC42	Water	-	June-18	Petit-Bourg	-	-	NO	NO	-	-	-	-
CBEDIGEDC43	Water	-	June-18	Capesterre-Belle-Eau	-	-	NO	NO	-	-	-	-
TRRTCAEDC44	Water	-	June-18	Trois-Rivières	-	-	NO	NO	-	-	-	-
MOUABAFEB1	Livestock	Beef cattle	January-18	Le Moule (slaughterhouse)	-	-	YES	YES	-	-	-	Saint-François
MOUABAFEB2	Livestock	Beef cattle	January-18	Le Moule (slaughterhouse)	-	-	NO	NO	-	-	-	Sainte-Rose
MOUABAFEP1	Livestock	Pig	January-18	Le Moule (slaughterhouse)	-	-	NO	NO	-	-	-	Sainte-Rose
MOUABAFEB12	Livestock	Beef cattle	March-18	Le Moule (slaughterhouse)	-	-	YES	YES	-	-	-	Les Abymes
MOUABAFEP3	Livestock	Pig	February-18	Le Moule (slaughterhouse)	-	-	NO	NO	-	-	-	Lamentin
MOUABAFEB3	Livestock	Beef cattle	February-18	Le Moule (slaughterhouse)	-	-	NO	NO	-	-	-	Saint-François
MOUABAFEB4	Livestock	Beef cattle	February-18	Le Moule (slaughterhouse)	-	-	NO	NO	-	-	-	Sainte-Anne
MOUABAFEB5	Livestock	Beef cattle	February-18	Le Moule (slaughterhouse)	-	-	NO	NO	-	-	-	Sainte-Anne
MOUABAFEB18	Livestock	Beef cattle	April-18	Le Moule (slaughterhouse)	-	-	YES	NO	-	-	-	Saint-François
MOUABAFEP5	Livestock	Pig	February-18	Le Moule (slaughterhouse)	-	-	NO	NO	-	-	-	Petit-Bourg
MOUABAFEB22	Livestock	Beef cattle	April-18	Le Moule (slaughterhouse)	-	-	YES	NO	-	-	-	Sainte-Rose
MOUABAFEB23	Livestock	Beef cattle	April-18	Le Moule (slaughterhouse)	-	-	YES	NO	-	-	-	Sainte-Anne
MOUABAFEB6	Livestock	Beef cattle	February-18	Le Moule (slaughterhouse)	-	-	YES	YES	-	-	-	Saint-François
MOUABAFEP8	Livestock	Pig	February-18	Le Moule (slaughterhouse)	-	-	NO	NO	-	-	-	Sainte-Rose
MOUABAFEB7	Livestock	Beef cattle	March-18	Le Moule (slaughterhouse)	-	-	YES	NO	-	-	-	Le Moule
MOUABAFEB8	Livestock	Beef cattle	March-18	Le Moule (slaughterhouse)	-	-	YES	YES	-	-	-	Petit-Canal
MOUABAFEB9	Livestock	Beef cattle	March-18	Le Moule (slaughterhouse)	-	-	YES	YES	-	-	-	Le Moule
MOUABAFEP10	Livestock	Pig	March-18	Le Moule (slaughterhouse)	-	-	YES	NO	-	-	-	Saint-Claude
MOUABAFEP11	Livestock	Pig	March-18	Le Moule (slaughterhouse)	-	-	YES	NO	-	-	-	Petit-Canal
MOUABAFEP12	Livestock	Pig	March-18	Le Moule (slaughterhouse)	-	-	YES	NO	-	-	-	Capesterre-Belle-Eau
MOUABAFEP13	Livestock	Pig	March-18	Le Moule (slaughterhouse)	-	-	YES	NO	-	-	-	Anse-Bertrand
MOUABAFEP2	Livestock	Pig	February-18	Le Moule (slaughterhouse)	-	-	YES	YES	-	-	-	Petit-Canal
MOUABAFEP14	Livestock	Pig	March-18	Le Moule (slaughterhouse)	-	-	NO	NO	-	-	-	Morne-à-l'eau
MOUABAFEB10	Livestock	Beef cattle	March-18	Le Moule (slaughterhouse)	-	-	NO	NO	-	-	-	Port-Louis
MOUABAFEP15	Livestock	Pig	March-18	Le Moule (slaughterhouse)	-	-	NO	NO	-	-	-	Capesterre-Belle-Eau
MOUABAFEP16	Livestock	Pig	March-18	Le Moule (slaughterhouse)	-	-	NO	NO	-	-	-	Morne-à-l'eau
MOUABAFEP17	Livestock	Pig	March-18	Le Moule (slaughterhouse)	-	-	NO	NO	-	-	-	Anse-Bertrand
MOUABAFEP18	Livestock	Pig	March-18	Le Moule (slaughterhouse)	-	-	NO	NO	-	-	-	Capesterre-Belle-Eau
MOUABAFEB11	Livestock	Beef cattle	March-18	Le Moule (slaughterhouse)	-	-	NO	NO	-	-	-	Le Moule
MOUABAFEP4	Livestock	Pig	February-18	Le Moule (slaughterhouse)	-	-	YES	NO	-	-	-	Sainte-Rose
MOUABAFEB13	Livestock	Beef cattle	March-18	Le Moule (slaughterhouse)	-	-	NO	NO	-	-	-	Les Abymes
MOUABAFEB14	Livestock	Beef cattle	March-18	Le Moule (slaughterhouse)	-	-	NO	NO	-	-	-	Le Moule
MOUABAFEB15	Livestock	Beef cattle	March-18	Le Moule (slaughterhouse)	-	-	NO	NO	-	-	-	Anse-Bertrand
MOUABAFEB16	Livestock	Beef cattle	March-18	Le Moule (slaughterhouse)	-	-	NO	NO	-	-	-	Le Moule
MOUABAFEP19	Livestock	Pig	March-18	Le Moule (slaughterhouse)	-	-	NO	NO	-	-	-	Petit-Canal
MOUABAFEP20	Livestock	Pig	April-18	Le Moule (slaughterhouse)	-	-	NO	NO	-	-	-	Capesterre-Belle-Eau
MOUABAFEP21	Livestock	Pig	April-18	Le Moule (slaughterhouse)	-	-	NO	NO	-	-	-	Sainte-Rose
MOUABAFEP22	Livestock	Pig	April-18	Le Moule (slaughterhouse)	-	-	NO	NO	-	-	-	Capesterre-Belle-Eau
MOUABAFEP23	Livestock	Pig	April-18	Le Moule (slaughterhouse)	-	-	NO	NO	-	-	-	Le Moule
MOUABAFEB17	Livestock	Beef cattle	April-18	Le Moule (slaughterhouse)	-	-	NO	NO	-	-	-	Saint-François
MOUABAFEP6	Livestock	Pig	February-18	Le Moule (slaughterhouse)	-	-	YES	NO	-	-	-	Petit-Canal
MOUABAFEP24	Livestock	Pig	April-18	Le Moule (slaughterhouse)	-	-	NO	NO	-	-	-	Sainte-Rose
MOUABAFEP25	Livestock	Pig	April-18	Le Moule (slaughterhouse)	-	-	NO	NO	-	-	-	Sainte-Rose
MOUABAFEP26	Livestock	Pig	April-18	Le Moule (slaughterhouse)	-	-	NO	NO	-	-	-	Petit-Canal
MOUABAFEB19	Livestock	Beef cattle	April-18	Le Moule (slaughterhouse)	-	-	NO	NO	-	-	-	Terre-de-Haut
MOUABAFEB20	Livestock	Beef cattle	April-18	Le Moule (slaughterhouse)	-	-	NO	NO	-	-	-	Les Abymes
MOUABAFEP27	Livestock	Beef cattle	April-18	Le Moule (slaughterhouse)	-	-	NO	NO	-	-	-	Petit-Canal
MOUABAFEP28	Livestock	Pig	April-18	Le Moule (slaughterhouse)	-	-	NO	NO	-	-	-	Petit-Bourg
MOUABAFEB21	Livestock	Pig	April-18	Le Moule (slaughterhouse)	-	-	NO	NO	-	-	-	Sainte-Rose
MOUABAFEP7	Livestock	Pig	February-18	Le Moule (slaughterhouse)	-	-	YES	NO	-	-	-	Petit-Bourg
MOUABAFEP9	Livestock	Pig	March-18	Le Moule (slaughterhouse)	-	-	YES	NO	-	-	-	Baillif
MOUABAFEP29	Livestock	Pig	April-18	Le Moule (slaughterhouse)	-	-	NO	NO	-	-	-	Sainte-Rose
MOUABAFEB24	Livestock	Beef cattle	May-18	Le Moule (slaughterhouse)	-	-	NO	NO	-	-	-	Morne-à-l'eau
MOUABAFEB25	Livestock	Beef cattle	May-18	Le Moule (slaughterhouse)	-	-	NO	NO	-	-	-	Le Moule
MOUABAFEB26	Livestock	Beef cattle	May-18	Le Moule (slaughterhouse)	-	-	NO	NO	-	-	-	Morne-à-l'eau
MOUABAFEB27	Livestock	Beef cattle	May-18	Le Moule (slaughterhouse)	-	-	NO	NO	-	-	-	Sainte-Anne
MOUABAFEP30	Livestock	Pig	May-18	Le Moule (slaughterhouse)	-	-	NO	NO	-	-	-	Petit-Canal
MOUABAFEP31	Livestock	Pig	May-18	Le Moule (slaughterhouse)	-	-	NO	NO	-	-	-	Petit-Canal
MOUABAFEP32	Livestock	Pig	May-18	Le Moule (slaughterhouse)	-	-	NO	NO	-	-	-	Capesterre-Belle-Eau
MOUABAFEP33	Livestock	Pig	May-18	Le Moule (slaughterhouse)	-	-	NO	NO	-	-	-	Sainte-Rose
MOUABAFEP34	Livestock	Pig	May-18	Le Moule (slaughterhouse)	-	-	NO	NO	-	-	-	Petit-Bourg
MOUABAFEB28	Livestock	Beef cattle	May-18	Le Moule (slaughterhouse)	-	-	NO	NO	-	-	-	Le Moule
