# Supplementary material for: Wide Distribution and Specific Resistance Pattern to Third-Generation Cephalosporins of Enterobacter cloacae Complex Members in Humans and in the Environment in Guadeloupe (French West Indies)
Source: Front Microbiol. 2021 Jun 25;12:628058. doi: 10.3389/fmicb.2021.628058 (PMC8268024; doi:10.3389/fmicb.2021.628058)
Supplement: Supplementary Table 2 — Details of strains: hsp60 partial sequence and results for antibiotic resistance. Resistance profiles were obtained against 16 antibiotics. Intermediate or resistant results are labeled “R”; “s” corresponds to a susceptible phenotype. [file Table_2.xlsx]

## Sheet: Details of strains
Supplementary Table 2. Details of strains: hsp60 partial sequence and results for antibiotic resistance. Resistance profiles were obtained against 16 antibiotics. Intermediate or resistant results are labelled “R”; “s” corresponds to a susceptible phenotype.
Strain ID	Sample name	Origin	Origin details	Hospital or community-acquired	Date of sampling	Enterobacter cloacae complex identification		Medium type	Antibiogram analysis																	Partial hsp60 sequence
						hsp60 cluster	Associated clade		Phenotype	Ampicillin (10 μg) AMP	Ticarcillin (75 μg) TIC	Temocillin (30 μg) TEM	Amoxicillin / clavulanic acid (20-10 μg) AMC	Cefoxitin (30 μg) FOX	Cefotaxime (5 μg) COX	Ceftazidime (10 μg) CZD	Aztreonam (30 μg) ATM	Cefepim (30 μg) FEP	Ertapenem (10 μg) ETP	Nalidixic acid (30 μg) NAL	Ciprofloxacin (5 μg) CIP	Gentamicin (10 μg) GMN	Amikacin (30 μg) AKN	Tigecycline (15 μg) TGC	Trimethoprim / sulfamethoxazole (1.25-23.75 μg) SXT
ECC002	PAPIPG5	Anolis marmoratus	-	-	January-17	xiii	na	CCA	Wild-type	R	s	s	R	R	s	s	s	s	s	s	s	s	s	s	s	GTGGTTGCTGGTGGTGGTGTCGCGCTGGTGCGTGTTGCCGCTAAGCTGGCAGGCCTGACTGCTCAGAACGAAGATCAGAACGTGGGTATCAAAGTTGCGCTGCGCGCGATGGAAGCACCACTGCGTCAGATCGTGTCCAACGCCGGTGAAGAGCCATCTGTTGTGACCAACAACGTGAAAGCGGGCGAAGGTAACTACGGTTACAACGCGGCAACTGAAGAATACGGCAACATGATCGACTTCGGTATCCTGGACCCAACTAAAGTAACCCGTNCTGCTCTGCAGTACGC
ECC003	PAPIPG5	Anolis marmoratus	-	-	January-17	UD6	T	CCA	Wild-type	R	s	s	R	R	s	s	s	s	s	s	s	s	s	s	s	GTGGTTGCTGGTGGTGGTGTCGCGCTGGTGCGTGTAGCCGCTAAACTGGCTGGCCTGACCGCTCAGAACGAAGACCAGAACGTGGGTATCAAAGTTGCGCTGCGCGCAATGGAAGCTCCTCTGCGTCAGATCGTGTCCAACGCCGGTGAAGAGCCTTCTGTCGTTGCGAACAACGTGAAAGCGGGCGAAGGTAACTACGGTTACAACGCTGCAACTGAAGAATACGGCAACATGATTGACTTCGGTATCCTGGACCCAACTAAAGTGACCCGTNCTGCTCTGCAGTACGCG
ECC004	PAPIPG5	Anolis marmoratus	-	-	January-17	VIII	B	CCA	Wild-type	R	s	s	R	R	s	s	s	s	s	s	s	s	s	s	s	GTGGTTGCTGGTGGTGGTGTCGCGCTGGTGCGTGTAGCCGCTAAACTGGCTGGCCTGACTGCTCAGAACGAAGACCAGAACGTGGGTATCAAAGTTGCGCTGCGCGCGATGGAAGCTCCTCTGCGTCAGATCGTGTCCAACGCCGGTGAAGAGCCGTCTGTGGTTGCGAACAACGTGAAAGCGGGTGAAGGTAACTACGGTTACAACGCGGCAACTGAAGAATACGGCAACATGATCGACTTCGGTATCCTGGATCCAACTAAAGTGACCCGTTCTGCACTGCAATAC
ECC005	PAPIPG6	Anolis marmoratus	-	-	January-17	xiii	na	CCA	Wild-type	R	R	s	R	R	s	s	s	s	s	s	s	s	s	s	s	GTGGTTGCAGGTGGTGGTGTCGCGCTGGTGCGTGTAGCCGCTAAACTGGCTGGCCTGACCGCGCAGAACGAAGATCAGAACGTGGGTATTAAAGTTGCGCTGCGCGCAATGGAAGCGCCTCTGCGTCAGATCGTATCCAACGCCGGTGAAGAGCCATCCGTGGTGACCAACAACGTGAAAGCGGGCGAAGGTAACTACGGTTACAACGCAGCAACGGAAGAATACGGCAACATGATCGACTTCGGTATCCTGGACCCAACTAAAGTGACCCGTNCTGCTCTGCAGTACG
ECC011	PAPCAR1	Anolis marmoratus	-	-	February-17	VIII	B	CCA	Wild-type	R	s	s	R	R	s	s	s	s	s	s	s	s	s	s	s	GTGGTTGCTGGTGGTGGTGTCGCGCTGGTGCGTGTAGCCGCTAAACTGGCTGGCCTGACTGCTCAGAACGAAGACCAGAACGTGGGTATCAAAGTTGCGCTGCGCGCGATGGAAGCTCCTCTGCGTCAGATCGTGTCCAACGCCGGTGAAGAGCCGTCTGTGGTTGCGAACAACGTGAAAGCGGGTGAAGGTAACTACGGTTACAACGCGGCAACTGAAGAATACGGCAACATGATCGACTTCGGTATCCTGGATCCAACTAAAGTGACCCGTNCTGCACTGCAATAC
ECC016	PAPIPG8	Anolis marmoratus	-	-	February-17	UD6	T	CCA	Wild-type	R	s	s	R	R	s	s	s	s	s	s	s	s	s	s	s	GTGGTTGCTGGTGGTGGTGTCGCGCTGGTGCGTGTAGCCGCTAAACTGGCTGGCCTGACCGCTCAGAACGAAGACCAGAACGTGGGTATCAAAGTTGCGCTGCGCGCAATGGAAGCTCCTCTGCGTCAGATCGTGTCCAACGCCGGTGAAGAGCCTTCTGTCGTTGCGAACAACGTGAAAGCGGGCGAAGGTAACTACGGTTACAACGCTGCAACTGAAGAATACGGCAACATGATTGACTTCGGTATCCTGGACCCAACTAAAGTGACCCGTNCTGCTCTGCAGTACGCGC
ECC022	PAPIPG9	Anolis marmoratus	-	-	February-17	xiii	na	CCA	Wild-type	R	s	s	R	R	s	s	s	s	s	s	s	s	s	s	s	GTGGTTGCTGGTGGTGGTGTCGCGCTGGTGCGTGTTGCCGCTAAGCTGGCAGGCCTGACTGCTCAGAACGAAGATCAGAACGTGGGTATCAAAGTTGCGCTGCGCGCGATGGAAGCACCACTGCGTCAGATCGTGTCCAACGCCGGTGAAGAGCCATCTGTTGTGACCAACAACGTGAAAGCGGGCGAAGGTAACTACGGTTACAACGCGGCAACTGAAGAATACGGCAACATGATCGACTTCGGTATCCTGGACCCAACTAAAGTAACCCGTNCTGCTCTGCAGTAC
ECC028	PAPCAR1	Anolis marmoratus	-	-	February-17	UD3	K	CCA	Wild-type	R	s	s	R	R	s	s	s	s	s	s	s	s	s	s	s	GTGGTTGCGGGTGGTGGCGTTGCGCTGGTGCGCGTAGCCGCTAAACTGGCCGGCCTGACCGCTCAGAACGAAGATCAGAACGTGGGTATCAAAGTTGCGCTGCGCGCAATGGAAGCTCCTCTGCGTCAGATCGTGTCCAACGCCGGTGAAGAGCCATCTGTGGTGGCGAACAACGTGAAAGCGGGCGAAGGTAACTACGGTTACAACGCGGCAACCGAAGAATACGGCAACATGATCGACTTCGGTATCCTGGACCCAACTAAAGTAACCCGTNCTGCTCTGCAGTAC
ECC029	LAMGM1	Anolis marmoratus	-	-	March-17	VIII	B	CCA	Cephalosporinase overproduction	R	R	s	R	R	s	R	R	s	s	s	s	s	s	s	s	GTGGTTGCTGGTGGTGGTGTCGCGCTGGTGCGTGTAGCCGCTAAACTGGCTGGCCTGACTGCTCAGAACGAAGACCAGAACGTGGGTATCAAAGTTGCGCTGCGCGCGATGGAAGCTCCTCTGCGTCAGATCGTGTCCAACGCCGGTGAAGAGCCGTCTGTGGTTGCGAACAACGTGAAAGCGGGTGAAGGTAACTACGGTTACAACGCGGCAACTGAAGAATACGGCAACATGATCGACTTCGGTATCCTGGATCCAACTAAAGTGACCCGTTCTGCACTGCAATACG
ECC032	LAMGM1	Anolis marmoratus	-	-	March-17	VIII	B	CCA	Wild-type	R	s	s	R	R	s	s	s	s	s	s	s	s	s	s	s	GTGGTTGCTGGTGGTGGTGTCGCGCTGGTGCGTGTAGCCGCTAAACTGGCTGGCCTGACTGCTCAGAACGAAGACCAGAACGTGGGTATCAAAGTTGCGCTGCGCGCGATGGAAGCTCCTCTGCGTCAGATCGTGTCCAACGCCGTTGAAGAGCCGTCTGTGGTTGCGAACAACGTGAAAGCGGGTGAAGGTAACTACGGTTACAACGCGGCAACTGAAGAATACGGCAACATGATCGACTTCGGTATCCTGGATCCAACTAAAGTGACCCGTNCTGCACTGCAATAC
ECC033	LAMGM2	Anolis marmoratus	-	-	March-17	VIII	B	CCA	Wild-type	R	s	s	R	R	s	s	s	s	s	s	s	s	s	s	s	GTGGTTGCTGGTGGTGGTGTCGCGCTGGTGCGTGTAGCCGCTAAACTGGCTGGCCTGACTGCTCAGAACGAAGACCAGAACGTGGGTATCAAAGTTGCGCTGCGCGCGATGGAAGCTCCTCTGCGTCAGATCGTGTCCAACGCCGGTGAAGAGCCGTCTGTGGTTGCGAACAACGTGAAAGCGGGTGAAGGTAACTACGGTTACAACGCGGCAACTGAAGAATACGGCAACATGATCGACTTCGGTATCCTGGATCCAACGAAAGTGACCCGTTCTGCACTGCAATAC
ECC037	LAMGM2	Anolis marmoratus	-	-	March-17	VIII	B	CCA + ceftriaxone 4 mg/L	Cephalosporinase overproduction	R	R	s	R	R	R	R	R	s	R	s	s	s	s	s	s	GTGGTTGCTGGTGGTGGTGTCGCGCTGGTGCGTGTAGCCGCTAAACTGGCTGGCCTGACTGCTCAGAACGAAGACCAGAACGTGGGTATCAAAGTTGCGCTGCGCGCGATGGAAGCTCCTCTGCGTCAGATCGTGTCCAACGCCGGTGAAGAGCCGTCTGTGGTTGCGAACAACGTGAAAGCGGGTGAAGGTAACTACGGTTACAACGCGGCAACTGAAGAATACGGCAACATGATCGACTTCGGTATCCTGGATCCAACGAAAGTGACCCGTNCTGCACTGCAATACGCG
ECC046	LAMGM3	Anolis marmoratus	-	-	March-17	XII	H	CCA	Cephalosporinase overproduction	R	s	s	R	R	s	R	R	s	s	s	s	s	s	s	s	GTGGTTGCGGGTGGTGGTGTTGCGCTGGTGCGTGTTGCCGCTAAACTGGCTGGCCTGACCGGTCAGAACGAAGACCAGAACGTGGGTATCAAAGTTGCGCTGCGCGCGATGGAAGCGCCTCTGCGTCAGATCGTTTCCAACGCCGGTGAAGAACCTTCTGTTGTCACCAACAACGTGAAAGCGGGCGAAGGTAACTACGGTTACAACGCGGCGACGGAAGAATACGGCAACATGATCGACTTCGGTATTCTGGACCCAACTAAAGTGACCCGCTCTGCTCTGCAGTAC
ECC049	LAMGM3	Anolis marmoratus	-	-	March-17	XII	H	CCA	Wild-type	R	s	s	R	R	s	s	s	s	s	s	s	s	s	s	s	AAACTGGCTGGCCTGACCGGTCAGAACGAAGACCAGAACGTGGGTATCAAAGTTGCGCTGCGCGCGATGGAAGCGCCTCTGCGTCAGATCGTTTCCAACGCCGGTGAAGAACCTTCTGTTGTCACCAACAACGTGAAAGCGGGCGAAGGTAACTACGGTTACAACGCGGCGACGGAAGAATACGGCAACATGATCGACTTCGGTATTCTGGACCCAACTAAAGTGACCCGTTCTGCTCTGCAGTACGCGGCTTCTGTAGCGGGTCTGATGAT
ECC050	LAMGM3	Anolis marmoratus	-	-	March-17	xiii	na	CCA + ceftriaxone 4 mg/L	Cephalosporinase overproduction	R	R	s	R	R	R	R	R	s	s	s	s	s	s	s	s	GTGGTGGTGTGGCGCTGGTGCGCGTTGCCGCTAAACTGGCTGGCCTGACCGCGCAGAACGAAGATCAGAACGTGGGTATCAAAGTTGCGCTGCGCGCAATGGAAGCACCTCTGCGTCAGATCGTGTCCAACGCCGGTGAAGAACCGTCTGTTGTGACCAACAACGTGAAAGCGGGCGAAGGTAACTACGGTTACAACGCAGCAACCGAAGAATACGGCAACATGATCGACTTCGGTATTCTGGACCCAACGAAAGTGACCCGTTCTGCTCTGCAGTACGCGGCATCCGTTGCTGGCCTGATGAT
ECC055	LAMGM4	Anolis marmoratus	-	-	March-17	VIII	B	CCA + ceftriaxone 4 mg/L	Cephalosporinase overproduction	R	R	R	R	R	R	R	R	s	R	s	s	s	s	s	s	GTGGTTGCTGGTGGTGGTGTCGCGCTGGTGCGTGTAGCCGCTAAACTGGCTGGCCTGACTGCTCAGAACGAAGACCAGAACGTGGGTATCAAAGTTGCGCTGCGCGCGATGGAAGCTCCTCTGCGTCAGATCGTGTCCAACGCCGTTGAAGAGCCGTCTGTGGTTGCGAACAACGTGAAAGCGGGTGAAGGTAACTACGGTTACAACGCGGCAACTGAAGAATACGGCAACATGATCGACTTCGGTATCCTGGATCCAACTAAAGTGACCCGTTCTGCACTGCAATAC
ECC056	LAMGM5	Anolis marmoratus	-	-	March-17	VI	A	CCA	Wild-type	R	s	s	R	R	s	s	s	s	s	s	s	s	s	s	s	GTGGTGGTGTCGCGCTGGTGCGTGTAGCCGCTAAACTGGCTGGCCTGACTGCTCAGAACGAAGACCAGAACGTGGGTATCAAAGTTGCGCTGCGCGCGATGGAAGCTCCTCTGCGTCAGATCGTGTCCAACGCCGGTGAAGAGCCGTCTGTGGTTGCGAACAAGGTGAAAGCGGGTGAAGGTAACTACGGTTACAACGCGGCAACTGAAGAATACGGCAACATGATCGACTTCGGTATCCTGGATCCAACTAAAGTGACCCGTTCTGCTCTGCAATACGCGGCATCTGTAGCTGGCCTGATGAT
ECC057	LAMGM5	Anolis marmoratus	-	-	March-17	VIII	B	CCA	Wild-type	R	s	s	R	R	s	s	s	s	s	s	s	s	s	s	s	GTGGTTGCTGGTGGTGGTGTCGCGCTGGTGCGTGTAGCCGCTAAACTGGCTGGCCTGACTGCTCAGAACGAAGACCAGAACGTGGGTATCAAAGTTGCGCTGCGCGCGATGGAAGCTCCTCTGCGTCAGATCGTGTCCAACGCCGGTGAAGAGCCGTCTGTGGTTGCGAACAACGTGAAAGCGGGTGAAGGTAACTACGGTTACAACGCGGCAACTGAAGAATACGGCAACATGATCGACTTCGGTATCCTGGATCCAACTAAAGTGACCCGTTCTGCACTGCAATACGCGC
ECC059	LAMGM6	Anolis marmoratus	-	-	March-17	xiii	na	CCA	Wild-type	R	s	s	R	R	s	s	s	s	s	s	s	s	s	s	s	GTGGTGGTGTCGCACTGGTGCGCGTGGCCGCTAAACTGGCTGGCCTGACTGCTCAGAACGAAGATCAGAACGTGGGTATCAAAGTTGCGCTGCGCGCGATGGAAGCGCCACTGCGTCAGATCGTGTCCAACGCCGGTGAAGAGCCATCTGTTGTGACCAACAACGTGAAAGCGGGCGAAGGTAACTACGGTTACAACGCGGCAACTGAAGAATACGGCAACATGATCGACTTCGGTATCCTGGACCCAACAAAAGTAACTCGTTCTGCTCTGCAGTACGCGGCTTCTGTTGCTGGTCTGATGAT
ECC060	LAMGM7	Anolis marmoratus	-	-	March-17	xiii	na	CCA	Wild-type	R	s	s	R	R	s	s	s	s	s	s	s	s	s	s	s	GTGGTTGCTGGTGGTGGTGTCGCACTGGTGCGCGTGGCCGCTAAACTGGCTGGCCTGACTGCTCAGAACGAAGATCAGAACGTGGGTATCAAAGTTGCGCTGCGCGCGATGGAAGCGCCACTGCGTCAGATCGTGTCCAACGCCGGTGAAGAGCCATCTGTTGTGACCAACAACGTGAAAGCGGGCGAAGGTAACTACGGTTACAACGCGGCAACTGAAGAATACGGCAACATGATCGACTTCGGTATCCTGGACCCAACAAAAGTAACTCGTNCTGCTCTGCAGTAC
ECC062	LAMGM8	Anolis marmoratus	-	-	March-17	VIII	B	CCA	Wild-type	R	s	s	R	R	s	s	s	s	s	s	s	s	s	s	s	GTGGTTGCTGGTGGTGGTGTCGCGCTGGTGCGTGTAGCCGCTAAACTGGCTGGCCTGACTGCTCAGAACGAAGACCAGAACGTGGGTATCAAAGTTGCGCTGCGCGCGATGGAAGCTCCTCTGCGTCAGATCGTGTCCAACGCCGGTGAAGAGCCGTCTGTGGTTGCGAACAACGTGAAAGCGGGTGAAGGTAACTACGGTTACAACGCGGCAACTGAAGAATACGGCAACATGATCGACTTCGGTATCCTGGATCCAACTAAAGTGACCCGTTCTGCACTGCAATACGC
ECC067	LAMGM9	Anolis marmoratus	-	-	March-17	IV	M	CCA	Wild-type	R	s	s	R	R	s	s	s	s	s	s	s	s	s	s	s	GTGGTTGCGGGTGGTGGCGTTGCGCTGGTGCGCGTTGCCGCTAAACTGGCTGGCCTGACCGCTCAGAACGAAGACCAGAACGTGGGTATCAAAGTTGCGCTGCGCGCAATGGAAGCGCCTCTGCGTCAAATCGTGTCTAACGCCGGTGAAGAGCCATCTGTGGTAGCAAACAAGGTTAAAGCGGGCGAAGGTAACTACGGTTACAACGCGGCAACTGAAGAATACGGCAACATGATCGACTTCGGTATCCTGGACCCAACTAAAGTGACCCGTNCTGCTCTGCAGTAC
ECC068	LAMGM9	Anolis marmoratus	-	-	March-17	VIII	B	CCA	Wild-type	R	s	s	R	R	s	s	s	s	s	s	s	s	s	s	s	GTGGTTGCTGGTGGTGGTGTCGCGCTGGTGCGTGTAGCCGCTAAACTGGCTGGCCTGACTGCTCAGAACGAAGACCAGAACGTGGGTATCAAAGTTGCGCTGCGCGCGATGGAAGCTCCTCTGCGTCAGATCGTGTCCAACGCCGGTGAAGAGCCGTCTGTGGTTGCGAACAACGTGAAAGCGGGTGAAGGTAACTACGGTTACAACGCGGCAACTGAAGAATACGGCAACATGATCGACTTCGGTATCCTGGATCCAACTAAAGTGACCCGTTCTGCACTGCAATACGCG
ECC069	LAMGM10	Anolis marmoratus	-	-	March-17	VIII	B	CCA	Wild-type	R	s	s	R	R	s	s	s	s	s	s	s	s	s	s	s	GTGGTTGCTGGTGGTGGTGTCGCGCTGGTGCGTGTAGCCGCTAAACTGGCTGGCCTGACTGCTCAGAACGAAGACCAGAACGTGGGTATCAAAGTTGCGCTGCGCGCGATGGAAGCTCCTCTGCGTCAGATCGTGTCCAACGCCGGTGAAGAGCCGTCTGTGGTTGCGAACAACGTGAAAGCGGGTGAAGGTAACTACGGTTACAACGCGGCAACTGAAGAATACGGCAACATGATCGACTTCGGTATCCTGGATCCAACTAAAGTGACCCGTNCTGCACTGCAATACGC
ECC070	PAPCHA1	Anolis marmoratus	-	-	February-17	XII	H	CCA	Wild-type	R	s	s	R	R	s	s	s	s	s	s	s	s	s	s	s	GTGGTTGCGGGTGGTGGTGTTGCGCTGGTGCGTGTTGCCGCTAAACTGGCTGGCCTGACCGGTCAGAACGAAGACCAGAACGTGGGTATCAAAGTTGCGCTGCGCGCGATGGAAGCGCCTCTGCGTCAGATCGTTTCCAACGCCGGTGAAGAACCTTCTGTTGTCACCAACAACGTGAAAGCGGGCGAAGGTAACTACGGTTACAACGCGGCGACGGAAGAATACGGCAACATGATCGACTTCGGTATTCTGGACCCAACTAAAGTGACCCGTTCTGCTCTGCAGTACGCG
ECC073	PAPCHA6	Anolis marmoratus	-	-	March-17	xiii	na	CCA	Wild-type	R	s	s	R	R	s	s	s	s	s	s	s	s	s	s	s	GTGGTTGCTGGTGGTGGTGTCGCGCTGGTGCGTGTAGCCGCAAAACTGGCTAACCTGACTGCTCAGAACGAAGATCAGAACGTGGGTATCAAAGTTGCGCTGCGCGCGATGGAAGCACCTCTGCGTCAGATCGTGTCCAACGCCGGTGAAGAGCCGTCTGTTGTGACTAACAACGTGAAAGCAGGTGAAGGTAACTACGGTTACAACGCAGCAACTGAAGAATACGGCAACATGATCGACTTCGGTATTCTGGACCCAACAAAAGTGACCCGTNCTGCTCTGCAGTATGCGCAT
ECC075	PAPCHA10	Anolis marmoratus	-	-	March-17	IX	R	CCA	Wild-type	R	s	s	R	R	s	s	s	s	s	s	s	s	s	s	s	GTGGTTGCTGGTGGTGGTGTCGCGCTGGTGCGTGTAGCCGCTAAGCTGGCTGGCCTGACCGCTCAGAACGAAGACCAGAACGTGGGTATCAAAGTTGCGCTGCGCGCAATGGAAGCTCCTCTGCGTCAGATCGTGTCCAACGCCGGTGAAGAGCCGTCTGTGGTTGCGAACAACGTGAAAGCGGGTGAAGGTAACTACGGTTACAACGCGGCAACTGAAGAATACGGCAACATGATCGACTTCGGTATCCTGGACCCAACTAAAGTGACCCGTTCTGCTCTGCAGTACGCTGCA
ECC076	PAPCHA10	Anolis marmoratus	-	-	March-17	VIII	B	CCA	Wild-type	R	s	s	R	R	s	s	s	s	s	s	s	s	s	s	s	GTGGTTGCTGGTGGTGGTGTCGCGCTGGTGCGTGTAGCCGCTAAACTGGCTGGCCTGACTGCTCAGAACGAAGACCAGAACGTGGGTATCAAAGTTGCGCTGCGCGCGATGGAAGCTCCTCTGCGTCAGATCGTGTCCAACGCCGGTGAAGAGCCGTCTGTGGTTGCGAACAACGTGAAAGCGGGTGAAGGTAACTACGGTTACAACGCGGCAACTGAAGAATACGGCAACATGATCGACTTCGGTATCCTGGATCCAACTAAAGTGACCCGTTCTGCACTGCAATACGCGC
ECC077	PAPCHA10	Anolis marmoratus	-	-	March-17	VIII	B	CCA	Cephalosporinase overproduction	R	s	s	R	R	s	R	s	s	s	s	s	s	s	s	s	TGCGTGTAGCCGCTAANCTGGCTGGCCTGACTGCTCAGAACGAAGACCAGAACGTGGGTATCAAAGTTGCGCTGCGCGCGATGGAAGCTCCTCTGCGTCAGATCGTGTCCAACGCCGGTGAAGAGCCGTCTGTGGTTGCGAACAACGTGAAAGCGGGTGAAGGTAACTACGGTTACAACGCGGCAACTGAAGAATACGGCAACATGATCGACTTCGGTATCCTGGATCCAACTAAAGTGACCCGTTCTGCACTGCAATACGCGGCATCTGTAGCTGGTCTGATGAT
ECC079	SARSOF7	Anolis marmoratus	-	-	March-17	VIII	B	CCA + ceftriaxone 4 mg/L	Cephalosporinase overproduction	R	R	R	R	R	R	R	R	s	R	s	s	s	s	s	s	GTGGTTGCTGGTGGTGGTGTCGCGCTGGTGCGTGTAGCCGCTAAACTGGCTGGCCTGACTGCTCAGAACGAAGACCAGAACGTGGGTATCAAAGTTGCGCTGCGCGCGATGGAAGCTCCTCTGCGTCAGATCGTGTCCAACGCCGGTGAAGAGCCGTCTGTGGTTGCGAACAACGTGAAAGCGGGTGAAGGTAACTACGGTTACAACGCGGCAACTGAAGAATACGGCAACATGATCGACTTCGGTATCCTGGATCCAACTAAAGTGACCCGTNCTGCACTGCAATAC
ECC089	SARSOF7	Anolis marmoratus	-	-	March-17	VIII	B	CCA	Wild-type	R	s	s	R	R	s	s	s	s	s	s	s	s	s	s	s	GTGGTTGCTGGTGGTGGTGTCGCGCTGGTGCGTGTAGCCGCTAAACTGGCTGGCCTGACTGCTCAGAACGAAGACCAGAACGTGGGTATCAAAGTTGCGCTGCGCGCGATGGAAGCTCCTCTGCGTCAGATCGTGTCCAACGCCGGTGAAGAGCCGTCTGTGGTTGCGAACAACGTGAAAGCGGGTGAAGGTAACTACGGTTACAACGCGGCAACTGAAGAATACGGCAACATGATCGACTTCGGTATCCTGGATCCAACTAAAGTGACCCGTNCTGCACTGCAATACGCGC
ECC094	PAPCAR4	Anolis marmoratus	-	-	March-17	VIII	B	CCA	Wild-type	R	s	s	R	R	s	s	s	s	s	s	s	s	s	s	s	GTGGTTGCTGGTGGTGGTGTCGCGCTGGTGCGTGTAGCCGCTAAACTGGCTGGCCTGACTGCTCAGAACGAAGACCAGAACGTGGGTATCAAAGTTGCGCTGCGCGCGATGGAAGCTCCTCTGCGTCAGATCGTGTCCAACGCCGGTGAAGAGCCGTCTGTGGTTGCGAACAACGTGAAAGCGGGTGAAGGTAACTACGGTTACAACGCGGCAACTGAAGAATACGGCAACATGATCGACTTCGGTATCCTGGATCCAACTAAAGTGACCCGTNCTGCACTGCAATACGCG
ECC098	PAPCAR10	Anolis marmoratus	-	-	March-17	xiii	na	CCA	Wild-type	R	s	s	R	R	s	s	s	s	s	s	s	s	s	s	s	GTGGTTGCTGGTGGTGGTGTCGCGCTGGTGCGCGTGGCCGCTAAACTGGCTGGCCTGACTGCTCAGAACGAAGATCAGAACGTGGGTATCAAAGTTGCGCTGCGTGCGATGGAAGCGCCACTGCGTCAGATCGTGTCCAACGCCGGTGAAGAGCCATCTGTTGTGACCAACAACGTGAAAGCGGGCGAAGGTAACTACGGTTACAACGCGGCAACTGAAGAATACGGCAACATGATCGACTTCGGTATCCTGGACCCAACAAAAGTAACTCGTTCTGCTCTG
ECC099	PAPCAR10	Anolis marmoratus	-	-	March-17	xiii	na	CCA + ceftriaxone 4 mg/L	Cephalosporinase overproduction	R	R	s	R	R	R	R	R	s	R	s	s	s	s	s	s	GGTGTCGCGCTGGTGCGCGTGGCCGCTAAACTGGCTGGCCTGACTGCTCAGAACGAAGATCAGAACGTGGGTATCAAAGTTGCGCTGCGTGCGATGGAAGCGCCACTGCGTCAGATCGTGTCCAACGCCGGTGAAGAGCCATCTGTTGTGACCAACAACGTGAAAGCGGGCGAAGGTAACTACGGTTACAACGCGGCAACTGAAGAATACGGCAACATGATCGACTTCGGTATCCTGGACCCAACAAAAGTAACTCGTTCTGCTCTGCA
ECC103	SARPPF1	Anolis marmoratus	-	-	March-17	IX	R	CCA	Wild-type	R	s	s	R	R	s	s	s	s	s	s	s	s	s	s	s	GTGGTTGCTGGTGGTGGTGTCGCGCTGGTGCGTGTAGCCGCTAANCTGGCTGGCCTGACCGCTCAGAACGAAGACCAGAACGTGGGTATCAAAGTTGCGCTGCGCGCAATGGAAGCTCCTCTGCGTCAGATCGTGTCCAACGCCGGTGAAGAGCCGTCTGTGGTTGCGAACAACGTGAAAGCGGGTGAAGGTAACTACGGTTACAACGCGGCAACTGAAGAATACGGCAACATGATCGACTTCGGTATCCTGGANCCAACTAAAGTGACCCGTNNNNNNNN
ECC106	PBINRA1	Anolis marmoratus	-	-	April-17	xiii	na	CCA	Wild-type	R	s	s	R	R	s	s	s	s	s	s	s	s	s	s	s	GTGGTTGCTGGTGGTGGTGTCGCACTGGTGCGCGTGGCCGCTAAACTGGCTGGCCTGACTGCTCAGAACGAAGATCAGAACGTGGGTATCAAAGTTGCGCTGCGCGCGATGGAAGCGCCACTGCGTCAGATCGTGTCCAACGCCGGTGAAGAGCCATCTGTTGTGACCAACAACGTGAAAGCGGGCGAAGGTAACTACGGTTACAACGCGGCAACTGAAGAATACGGCAACATGATCGACTTCGGTATCCTGGACCCAACAAAAGTAACTCGT
ECC108	PBINRA2	Anolis marmoratus	-	-	April-17	IV	M	CCA	Cephalosporinase overproduction	R	R	s	R	R	s	R	s	s	R	s	s	s	s	s	s	GTGGTTGCGGGTGGTGGCGTTGCGCTGGTGCGCGTTGCCGCTAAACTGGCTGGCCTGACTGCTCAGAACGAAGACCAGAACGTGGGTATCAAAGTTGCGCTGCGCGCAATGGAAGCCCCTCTGCGTCAGATCGTGTCTAACGCCGGTGAAGAGCCATCTGTAGTGGCGAACAAGGTTAAAGCGGGCGAAGGTAACTACGGTTACAACGCTGCAACCGAAGAATACGGCAACATGATCGACTTCGGTATCCTGGACCCAACTAAAGTGACCCGTNCTGCT
ECC117	PBINRA10	Anolis marmoratus	-	-	April-17	xiii	na	CCA	Cephalosporinase overproduction	R	R	s	R	R	s	R	R	s	s	s	s	s	s	s	s	GTGGTTGCAGGTGGTGGTGTCGCGCTGGTGCGTGTAGCCGCTAAACTGGCTGGCCTGACCGCGCAGAACGAAGATCAGAACGTGGGTATTAAAGTTGCGCTGCGCGCAATGGAAGCGCCTCTGCGTCAGATCGTATCCAACGCCGGTGAAGAGCCATCCGTTGTGACCAACAACGTGAAAGCGGGCGAAGGTAACTACGGTTACAACGCAGCAACGGAAGAATACGGCAACATGATCGACTTCGGTATCCTGGACCCAACGAAAGTGACCCGTNCTGCTCTGCAGTACGC
ECC120	PBINRA10	Anolis marmoratus	-	-	April-17	xiii	na	CCA	Wild-type	R	s	s	R	R	s	s	s	s	s	s	s	s	s	s	s	GTGGTTGCGGGTGGTGGTGTGGCGCTGGTGCGCGTTGCCGCTAAGCTGGCTAACCTGACCGCTCAGAACGAAGATCAGAACGTGGGTATCAAAGTTGCGCTGCGCGCAATGGAAGCGCCTCTGCGTCAGATCGTGTCTAACGCCGGTGAAGAGCCGTCTGTTGTGACTAACAACGTGAAAGCGGGCGAAGGTAACTACGGTTACAACGCAGCAACCGAAGAATACGGCAACATGATCGACTTCGGTATTCTGGACCCAACGAAAGTAACCCGTNCTGCTCTGCA
ECC125	PBINRA2	Anolis marmoratus	-	-	April-17	IX	R	CCA	Wild-type	R	s	s	R	R	s	s	s	s	s	s	s	s	s	s	s	GTGGTTGCTGGTGGTGGTGTCGCGCTGGTACGTGTAGCCGCTAAGCTGGCTGGCCTGACCGCTCAGAACGAAGACCAGAACGTGGGTATCAAAGTTGCGCTGCGCGCAATGGAAGCTCCTCTGCGTCAGATCGTTTCCAACGCCGGTGAAGAGCCGTCTGTGGTTGCGAACAACGTGAAAGCGGGTGAAGGTAACTACGGTTACAACGCGGCAACTGAAGAATACGGCAACATGATCGACTTCGGTATCCTGGATCCAACTAAAGTGACCCGTTCTGCTCTGCAGT
ECC126	PBINRA2	Anolis marmoratus	-	-	April-17	UD2	N	CCA	Wild-type	R	s	s	R	R	s	s	s	s	s	s	s	s	s	s	s	GTGGTTGCGGGTGGTGGTGTTGCGCTGGTGCGCGTTGCCGCGAAACTGGCTGGCCTGACTGCGCAGAACGAAGATCAGAACGTGGGTATCAAAGTTGCGCTGCGCGCAATGGAAGCTCCTCTGCGTCAGATCGTGTCCAACGCCGGTGAAGAGCCATCCGTCGTGGCGAACAAAGTGAAAGCGGGCGAAGGTAACTACGGTTACAACGCAGCCACTGAAGAATACGGCAACATGATCGACTTCGGTATCCTGGACCCAACTAAAGTGACCCGTTCTGCTCTGCAGT
ECC129	PBINRA8	Anolis marmoratus	-	-	April-17	IV	M	CCA	Wild-type	R	s	s	R	R	s	s	s	s	s	s	s	s	s	s	s	GTGGTTGCGGGTGGTGGCGTTGCGCTGGTGCGCGTTGCCGCTAAACTGGCTGGCCTGACCGCTCAGAACGAAGACCAGAACGTGGGTATCAAAGTTGCGCTGCGCGCAATGGAAGCGCCTCTGCGTCAGATCGTGTCTAACGCCGGTGAAGAGCCATCTGTGGTAGCAAACAAGGTTAAAGCGGGCGAAGGTAACTACGGTTACAACGCGGCAACTGAAGAATACGGCAACATGATCGACTTCGGTATCCTGGACCCAACTAAAGTGACCCGTNCTGCTCTGCA
ECC130	LAMRC2	Anolis marmoratus	-	-	April-17	VIII	B	CCA	Wild-type	R	s	s	R	R	s	s	s	s	s	s	s	s	s	s	s	GTGGTTGCTGGTGGTGGTGTCGCGCTGGTGCGTGTAGCCGCTAAACTGGCTGGCCTGACTGCTCAGAACGAAGACCAGAACGTGGGTATCAAAGTTGCGCTGCGCGCGATGGAAGCTCCTCTGCGTCAGATCGTGTCCAACGCCGGTGAAGAGCCGTCTGTGGTTGCGAACAACGTGAAAGCGGGTGAAGGTAACTACGGTTACAACGCGGCAACTGAAGAATACGGCAACATGATCGACTTCGGTATCCTGGATCCAACTAAAGTGACCCGTTCTGCACT
ECC136	LAMRC2	Anolis marmoratus	-	-	April-17	VIII	B	CCA + ceftriaxone 4 mg/L	Cephalosporinase overproduction	R	s	s	R	R	R	R	R	s	s	s	s	s	s	s	s	GTGGTTGCTGGTGGTGGTGTCGCGCTGGTGCGTGTAGCCGCTAAACTGGCTGGCCTGACTGCTCAGAACGAAGACCAGAACGTGGGTATCAAAGTTGCGCTGCGCGCGATGGAAGCTCCTCTGCGTCAGATCGTGTCCAACGCCGGTGAAGAGCCGTCTGTGGTTGCGAACAACGTGAAAGCGGGTGAAGGTAACTACGGTTACAACGCGGCAACTGAAGAATACGGCAACATGATCGACTTCGGTATCCTGGATCCAACTAAAGTGACCCGTTCTGCACTGCA
ECC140	LGSF5	Anolis marmoratus	-	-	April-17	VIII	B	CCA + ceftriaxone 4 mg/L	Cephalosporinase overproduction	R	R	R	R	R	R	R	R	s	R	s	s	s	s	s	s	GTGGTTGCTGGTGGTGGTGTCGCGCTGGTGCGTGTAGCCGCTAAACTGGCTGGCCTGACTGCTCAGAACGAAGACCAGAACGTGGGTATCAAAGTTGCGCTGCGCGCGATGGAAGCTCCTCTGCGTCAGATCGTGTCCAACGCCGGTGAAGAGCCGTCTGTGGTTGCGAACAACGTGAAAGCGGGTGAAGGTAACTACGGTTACAACGCGGCAACTGAAGAATACGGCAACATGATCGACTTCGGTATCCTGGATCCAACTAAAGTGACCCGTTCTGCACT
ECC146	LGSF6	Anolis marmoratus	-	-	April-17	VI	A	CCA	Wild-type	R	s	s	R	R	s	s	s	s	s	s	s	s	s	s	s	GTGGTTGCTGGTGGTGGTGTCGCGCTGGTGCGTGTAGCCGCTAAACTGGCTGGCCTGACTGCTCAGAACGAAGACCAGAACGTGGGTATCAAAGTTGCGCTGCGCGCAATGGAAGCTCCGCTGCGTCAGATCGTGTCCAACGCCGGTGAAGAGCCGTCTGTGGTTGCGAACAAGGTGAAAGCGGGTGAAGGTAACTACGGTTACAACGCGGCAACTGAAGAATACGGCAACATGATCGACTTCGGTATCCTGGATCCAACTAAAGTGACCCGTNCTGCTCTGC
ECC148	LGSF8	Anolis marmoratus	-	-	April-17	VIII	B	CCA + ceftriaxone 4 mg/L	Cephalosporinase overproduction	R	R	R	R	R	R	R	R	s	R	s	s	s	s	s	s	GTGGTTGCTGGTGGTGGTGTCGCGCTGGTGCGTGTAGCCGCTAAACTGGCTGGCCTGACTGCTCAGAACGAAGACCAGAACGTGGGTATCAAAGTTGCGCTGCGCGCGATGGAAGCTCCTCTGCGTCAGATCGTGTCCAACGCCGGTGAAGAGCCGTCTGTGGTTGCGAACAACGTGAAAGCGGGTGAAGGTAACTACGGTTACAACGCGGCAACTGAAGAATACGGCAACATGATCGACTTCGGTATCCTGGATCCAACTAAAGTGACCCGTNCTGCACTGC
ECC154	LGSF8	Anolis marmoratus	-	-	April-17	VIII	B	CCA	Wild-type	R	s	s	R	R	s	s	s	s	s	s	s	s	s	s	s	GTGGTTGCTGGTGGTGGTGTCGCGCTGGTGCGTGTAGCCGCTAAACTGGCTGGCCTGACTGCTCAGAACGAAGACCAGAACGTGGGTATCAAAGTTGCGCTGCGCGCGATGGAAGCTCCTCTGCGTCAGATCGTGTCCAACGCCGGTGAAGAGCCGTCTGTGGTTGCGAACAACGTGAAAGCGGGTGAAGGTAACTACGGTTACAACGCGGCAACTGAAGAATACGGCAACATGATCGACTTCGGTATCCTGGATCCAACTAAAGTGACCCGTTCTGCACTGC
ECC157	LGSF9	Anolis marmoratus	-	-	April-17	VI	A	CCA	Wild-type	R	s	s	R	R	s	s	s	s	s	s	s	s	s	s	s	GTGGTTGCTGGTGGTGGTGTCGCGCTGGTGCGTGTAGCCGCTAAACTGGCTGGCCTGACTGCTCAGAACGAAGACCAGAACGTGGGTATCAAAGTTGCGCTGCGCGCAATGGAAGCTCCGCTGCGTCAGATCGTGTCCAACGCCGGTGAAGAGCCGTCTGTGGTTGCGAACAAGGTGAAAGCGGGTGAAGGTAACTACGGTTACAACGCGGCAACTGAAGAATACGGCAACATGATCGACTTCGGTATCCTGGATCCAACTAAAGTGACCCGTNCTGCTCTGC
ECC164	LGSF9	Anolis marmoratus	-	-	April-17	IX	R	CCA + ceftriaxone 4 mg/L	Cephalosporinase overproduction	R	R	R	R	R	R	R	R	s	R	s	s	s	s	s	s	GTGGTTGCTGGTGGTGGTGTCGCGCTGGTACGTGTAGCCGCTAAGCTGGCTGGCCTGACCGCTCAGAACGAAGACCAGAACGTGGGTATCAAAGTTGCGCTGCGCGCAATGGAAGCTCCTCTGCGTCAGATCGTTTCCAACGCCGGTGAAGAGCCGTCTGTGGTTGCGAACAACGTGAAAGCGGGTGAAGGTAACTACGGTTACAACGCGGCAACTGAAGAATACGGCAACATGATCGACTTCGGTATCCTGGATCCAACTAAAGTGACCCGTNCTGCTCTGC
ECC166	LGSF9	Anolis marmoratus	-	-	April-17	VI	A-C	CCA + ceftriaxone 4 mg/L	Cephalosporinase overproduction	R	R	R	R	R	R	R	R	s	R	s	s	s	s	s	s	GTGGTTGCTGGTGGTGGTGTCGCGCTGGTGCGTGTAGCCGCTAAACTGGCTGGCCTGACTGCTCAGAACGAAGACCAGAACGTGGGTATCAAAGTTGCGCTGCGCGCAATGGAAGCTCCGCTGCGTCAGATCGTGTCCAACGCCGGTGAAGAGCCGTCTGTGGTTGCGAACAAGGTGAAAGCGGGTGAAGGTAACTACGGTTACAACGCGGCAACTGAAGAATACGGCAACATGATCGACTTCGGTATCCTGGATCCAACTAAAGTGACCCGTTCTGCTCT
ECC168	DECO1	Anolis marmoratus	-	-	April-17	xiii	na	CCA	Wild-type	R	s	s	R	R	s	s	s	s	s	s	s	s	s	s	s	GTGGTTGCTGGTGGTGGTGTTGCGCTGGTGCGTGTTGCCGCTAAGCTGGCAGGCCTGACTGCTCAGAACGAAGATCAGAACGTGGGTATCAAAGTTGCGCTGCGCGCGATGGAAGCGCCNCTGCGTCAGATCGTGTCCAACGCCGGTGAAGAGCCATCCGTTGTAACCAACAACGTGAAAGCGGGCGAAGGTAACTACGGTTACAACGCGGCAACTGAAGAATATGNCANCATGATCGACTTCGGTATCCTGGACCCAACTAAAGTAACCCGTCNNNNNNN
ECC169	DECO4	Anolis marmoratus	-	-	April-17	VIII	B	CCA	Wild-type	R	s	s	R	R	s	s	s	s	s	s	s	s	s	s	s	GTGGTTGCTGGTGGTGGTGTCGCGCTGGTGCGTGTAGCCGCTAAACTGGCTGGCCTGACTGCTCAGAACGAAGACCAGAACGTGGGTATCAAAGTTGCGCTGCGCGCGATGGAAGCTCCTCTGCGTCAGATCGTGTCCAACGCCGGTGAAGAGCCGTCTGTGGTTGCGAACAACGTGAAAGCGGGTGAAGGTAACTACGGTTACAACGCGGCAACTGAAGAATACGGCAACATGATCGACTTCGGTATCCTGGATCCAACTAAAGTGACCCGTNCTGCACT
ECC172	DECO4	Anolis marmoratus	-	-	April-17	VIII	B	CCA + ceftriaxone 4 mg/L	Cephalosporinase overproduction	R	R	R	R	R	R	R	R	s	R	s	s	s	s	s	s	GTGGTTGCTGGTGGTGGTGTCGCGCTGGTGCGTGTAGCCGCTAAACTGGCTGGCCTGACTGCTCAGAACGAAGACCAGAACGTGGGTATCAAAGTTGCGCTGCGCGCGATGGAAGCTCCTCTGCGTCAGATCGTGTCCAACGCCGNTGAAGAGCCGTCTGTGGTTGCGAACAACGTGAAAGCGGGTGAAGGTAACTACGGTTACAACGCGGCAACTGAAGAATACGGCAACATGATCGACTTCGGTATCCTGGATCCAACTAAAGTGACCCGTNCTGCACT
ECC224	BOFR2	Anolis marmoratus	-	-	April-17	xiii	na	CCA	Wild-type	R	s	s	R	R	s	s	s	s	s	s	s	s	s	s	s	AAACTGGCTGGCCTGACCGCGCAGAACGAAGATCAGAACGTGGGTATTAAAGTTGCGCTGCGCGCAATGGAAGCGCCTCTGCGTCAGATCGTATCCAACGCCGGTGAAGAGCCATCCGTTGTGACCAACAACGTGAAAGCGGGCGAAGGTAACTACGGTTACAACGCAGCAACGGAAGAATACGGCAACATGATCGACTTCGGTATCCTGGACCCAACGAAAGTGACCCGTNCTGCTCTGCAGTACGCG
ECC227	BOFR2	Anolis marmoratus	-	-	April-17	xiii	na	CCA + ceftriaxone 4 mg/L	Cephalosporinase overproduction	R	R	R	R	R	s	R	s	s	s	s	s	s	s	s	s	AAACTGGCTGGCCTGACCGCGCAGAACGAAGATCAGAACGTGGGTATTAAAGTTGCGCTGCGCGCAATGGAAGCGCCTCTGCGTCAGATCGTATCCAACGCCGGTGAAGAGCCATCCGTTGTGACCAACAACGTGAAAGCGGGCGAAGGTAACTACGGTTACAACGCAGCAACGGAAGAATACGGCAACATGATCGACTTCGGTATCCTGGACCCAACGAAAGTGACCCGTNCTGCTCTGCAGTACGCG
ECC233	BOFR3	Anolis marmoratus	-	-	April-17	XII	H	CCA	Wild-type	R	s	s	R	R	s	s	s	s	s	s	s	s	s	s	s	AAACTGGCTGGCCTGACCGGTCAGAACGAAGACCAGAACGTGGGTATCAAAGTTGCGCTGCGCGCGATGGAAGCGCCTCTGCGTCAGATCGTTTCCAACGCCGGTGAAGAACCTTCTGTTGTCACCAACAACGTGAAAGCGGGCGAAGGTAACTACGGTTACAACGCGGCGACGGAAGAATACGGCAACATGATCGACTTCGGTATTCTGGACCCAACTAAAGTGACCCGTNCTGCTCTGCAGTACGCGNC
ECC237	BOFR4	Anolis marmoratus	-	-	April-17	VIII	B	CCA + ceftriaxone 4 mg/L	Cephalosporinase overproduction	R	R	R	R	R	R	R	R	s	R	s	s	s	s	s	s	GTGGTTGCTGGTGGTGGTGTCGCGCTGGTGCGTGTAGCCGCTAAACTGGCTGGCCTGACTGCTCAGAACGAAGACCAGAACGTGGGTATCAAAGTTGCGCTGCGCGCGATGGAAGCTCCGCTGCGTCAGATCGTGTCCAACGCCGGTGAAGAGCCGTCTGTGGTTGCGAACAAGGTGAAAGCGGGTGAAGGTAACTACGGTTACAACGCGGCAACTGAAGAATACGGCAACATGATCGACTTCGGTATCCTGGATCCAACTAAAGTGACCCGTTCTGCACTGCAATACGCGGCATCTGTAGCTGGTCTGATGAT
ECC239	BOFR5	Anolis marmoratus	-	-	April-17	VIII	B	CCA	Wild-type	R	s	s	R	R	s	s	s	s	s	s	s	s	s	s	s	GTGGTTGCTGGTGGTGGTGTCGCGCTGGTGCGTGTAGCCGCTAAACTGGCTGGCCTGACTGCTCAGAACGAAGACCAGAACGTGGGTATCAAAGTTGCGCTGCGCGCGATGGAAGCTCCTCTGCGTCAGATCGTGTCCAACGCCGGTGAAGAGCCGTCTGTGGTTGCGAACAACGTGAAAGCGGGTGAAGGTAACTACGGTTACAACGCGGCAACTGAAGAATACGGCAACATGATCGACTTCGGTATCCTGGATCCAACTAAAGTGACCCGTTCTGCTCTGCAATACGCGGCATCTGTAGCGGGTCTGATGAT
ECC241	BOFR5	Anolis marmoratus	-	-	April-17	xiii	na	CCA + ceftriaxone 4 mg/L	Cephalosporinase overproduction	R	R	R	R	R	R	R	R	s	R	s	s	s	s	s	s	AAACTGGCTGGCCTGACCGCGCAGAACGAAGATCAGAACGTGGGTATTAAAGTTGCGCTGCGCGCAATGGAAGCGCCTCTGCGTCAGATCGTATCCAACGCCGGTGAAGAGCCATCCGTTGTGACCAACAACGTGAAAGCGGGCGAAGGTAACTACGGTTACAACGCAGCAACGGAAGAATACGGCAACATGATCGACTTCGGTATCCTGGACCCAACGAAAGTGACCCGTNCTGCTCTGCAGTACGCG
ECC273	LAMGM12	Anolis marmoratus	-	-	November-17	VIII	B	CCA	Wild-type	R	s	s	R	R	s	s	s	s	s	s	s	s	s	s	s	TGCGTGTAGCCGCTAANCTGGCTGGCCTGACTGCTCAGAACGAAGACCAGAACGTGGGTATCAAAGTTGCGCTGCGCGCGATGGAAGCTCCTCTGCGTCAGATCGTGTCCAACGCCGGTGAAGAGCCGTCTGTGGTTGCGAACAACGTGAAAGCGGGTGAAGGTAACTACGGTTACAACGCGGCAACTGAAGAATACGGCAACATGATCGACTTCGGTATCCTGGATCCAACTAAAGTGACCCGTTCTGCACTGCAATACGCGGCATCTGTAGCTGGTCTGATGAT
ECC275	LAMGM15	Anolis marmoratus	-	-	November-17	IV	M	CCA	Wild-type	R	s	s	R	R	s	s	s	s	s	s	s	s	s	s	s	TGCGCGTTGCGGCTANACTGGCTGGCCTGACAGCTCAGAACGAAGACCAGAACGTGGGTATCAAAGTTGCGCTGCGCGCAATGGAAGCCCCTCTGCGTCAGATCGTGTCTAACGCCGGTGAAGAGCCATCTGTGGTGGCGAACAACGTTAAAGCGGGCGAAGGTAACTACGGTTACAACGCTGCAACCGAAGAATACGGCAACATGATCGACTTCGGTATCCTGGACCCAACTAAAGTGACCCGTTCTGCTCTGCAGTACGCGGCCTCTGTTGCTGGTCTGATGAT
ECC277	LAMGM17	Anolis marmoratus	-	-	November-17	XII	H	CCA + ceftriaxone 4 mg/L	Cephalosporinase overproduction	R	s	s	R	R	s	R	s	s	s	s	s	s	s	s	s	TGCGTGTTGCCGCTAANCTGGCTGGCCTGACCGGTCAGAACGAAGACCAGAACGTGGGTATCAAAGTTGCGCTGCGCGCGATGGAAGCGCCTCTGCGTCAGATCGTTTCCAACGCCGGTGAAGAACCTTCTGTTGTCACCAACAACGTGAAAGCGGGCGAAGGTAACTACGGTTACAACGCGGCGACGGAAGAATACGGCAACATGATCGACTTCGGTATTCTGGACCCAACTAAAGTGACCCGTTCTGCTCTGCAGTACGCGGCTTCTGTAGCGGGTCTGATGAT
ECC278	LAMGM17	Anolis marmoratus	-	-	November-17	XII	H	CCA	Wild-type	R	s	s	R	R	s	s	s	s	s	s	s	s	s	s	s	TGCGTGTTGCCGCTAANCTGGCTGGCCTGACCGGTCAGAACGAAGACCAGAACGTGGGTATCAAAGTTGCGCTGCGCGCGATGGAAGCGCCTCTGCGTCAGATCGTTTCCAACGCCGGTGAAGAACCTTCTGTTGTCACCAACAACGTGAAAGCGGGCGAAGGTAACTACGGTTACAACGCGGCGACGGAAGAATACGGCAACATGATCGACTTCGGTATTCTGGACCCAACTAAAGTGACCCGTTCTGCTCTGCAGTACGCGGCTTCTGTAGCGGGTCTGATGAT
ECC279	LGSF12	Anolis marmoratus	-	-	April-17	UD6	T	CCA	Wild-type	R	s	s	R	R	s	s	s	s	s	s	s	s	s	s	s	TGCGTGTAGCCGCTAANCTGGCTGGCCTGACCGCTCAGAACGAAGACCAGAACGTGGGTATCAAAGTTGCGCTGCGCGCAATGGAAGCTCCTCTGCGTCAGATCGTGTCCAACGCCGGTGAAGAGCCATCTGTCGTTGCGAACAACGTGAAAGCGGGCGAAGGTAACTACGGTTACAACGCTGCAACTGAAGAATACGGCAACATGATCGACTTCGGTATCCTGGACCCAACTAAAGTGACCCGTTCTGCTCTGCAGTACGCGGCATCTGTAGCTGGCCTGATGAT
ECC283	BERMARCIV1	Fresh produce	Spring onion	-	January-18	IV	M	CCA + ceftriaxone 4 mg/L	Cephalosporinase overproduction	R	R	s	R	R	R	R	s	s	R	s	s	s	s	s	s	TGCGCGTTGCCGCTAAACTGGCTGGCCTGACCGCTCAGAACGAAGACCAGAACGTGGGTATCAAAGTTGCGCTGCGCGCAATGGAAGCGCCTCTGCGTCAGATCGTGTCTAACGCCGGTGAAGAGCCATCTGTGGTAGCAAACAAGGTGAAAGCGGGCGAAGGTAACTACGGTTACAACGCGGCAACTGAAGAATACGGCAACATGATCGACTTCGGTATCCTGGACCCAACTAAAGTGACCCGTTCTGCTCTGCAGTACGCGGCCTCTGTTGCTGGTCTGATGAT
ECC285	BERMARGRO1	Fresh produce	Roselle	-	January-18	UD2	N	CCA + ceftriaxone 4 mg/L	Cephalosporinase overproduction	R	R	s	R	R	R	R	R	s	R	s	s	s	s	s	s	TGCGCGTTGCCGCGAANCTGGCTGGCCTGACTGCGCAAAACGAAGATCAGAACGTGGGTATCAAAGTTGCGCTGCGCGCAATGGAAGCTCCTCTGCGTCAGATCGTGTCCAACGCCGGTGAAGAGCCATCCGTCGTGGCGAACAAAGTGAAAGCGGGCGAAGGTAACTACGGTTACAACGCAGCCACTGAAGAATACGGTAACATGATCGACTTCGGTATCCTGGACCCAACTAAAGTGACCCGTTCTGCTCTGCAGTACGCGGCATCTGTAGCGGGCCTGATGAT
ECC288	BERMARLAI2	Fresh produce	Lettuce	-	January-18	VIII	B	CCA + ceftriaxone 4 mg/L	Cephalosporinase overproduction	R	R	R	R	R	R	R	R	s	R	s	s	s	s	s	s	AAACTGGCTGGCCTGACTGCTCAGAACGAAGACCAGAACGTGGGTATCAAAGTTGCGCTGCGCGCGATGGAAGCTCCTCTGCGTCAGATCGTGTCCAACGCCGGTGAAGAGCCGTCTGTGGTTGCGAACAACGTGAAAGCGGGTGAAGGTAACTACGGTTACAACGCGGCAACTGAAGAATACGGCAACATGATCGACTTCGGTATCCTGGATCCAACTAAAGTGACCCGTTCTGCACTGCAATACGCGGCATCTGTAGCTGGTCTGATGAT
ECC289	BERMARLAI2	Fresh produce	Lettuce	-	January-18	xiii	na	CCA + ceftriaxone 4 mg/L	Cephalosporinase overproduction	R	R	R	R	R	R	R	R	s	R	s	s	s	s	s	s	TGCGTGTTGCCGCTAAGCTGGCAGGCCTGACCGCACAGAACGAAGATCAGAACGTGGGTATCAAAGTTGCGCTGCGCGCAATGGAAGCGCCTCTGCGTCAGATCGTGTCCAACGCCGGTGAAGAGCCATCTGTTGTGACCAACAACGTGAAAGCGGGCGAAGGTAACTACGGTTACAACGCAGCAACTGAAGAATACGGCAACATGATCGACTTCGGTATCCTGGACCCAACTAAAGTGACCCGTTCTGCACTGCAGTACGCGGCATCTGTTGCTGGCCTGATGAT
ECC290	BERMARTOM2	Fresh produce	Tomato	-	January-18	VI	A	CCA + ceftriaxone 4 mg/L	Cephalosporinase overproduction	R	R	R	R	R	R	R	R	s	R	s	s	s	s	s	s	AAACTGGCTGGCCTGACTGCTCAGAACGAAGACCAGAACGTGGGTATCAAAGTTGCGCTGCGTGCAATGGAAGCTCCGCTGCGTCAGATCGTGTCCAACGCCGGTGAAGAGCCGTCTGTGGTTGCGAACAAGGTGAAAGCGGGTGAAGGTAACTACGGTTACAACGCGGCAACTGAAGAATACGGCAACATGATCGACTTCGGTATCCTGGATCCAACTAAAGTGACCCGTTCTGCTCTGCAATACGCGGCATCTGTAGCTGGCCTGATGAT
ECC292	MOUABAFEB1	Livestock	Beef cattle	-	January-18	IV	M	CCA + ceftriaxone 4 mg/L	Cephalosporinase overproduction	R	R	s	R	R	R	R	R	s	R	s	s	s	s	s	s	TGCGCGTTGCCGCTAAACTGGCTGGCCTGACCGCTCAGAACGAAGACCAGAACGTGGGTATCAAAGTTGCGCTGCGCGCAATGGAAGCGCCTCTGCGTCAGATCGTGTCTAACGCCGGTGAAGAGCCATCTGTGGTAGCAAACAAGGTTAAAGCGGGCGAAGGTAACTACGGTTACAACGCGGCAACTGAAGAATACGGCAACATGATCGACTTCGGTATCCTGGACCCAACTAAAGTGACCCGTTCTGCTCTGCAGTACGCGGCCTCTGTTGCTGGTCTGATGAT
ECC293	BERMARCON1	Fresh produce	Cucumber	-	January-18	xiii	na	CCA + ceftriaxone 4 mg/L	Cephalosporinase overproduction	R	R	s	R	R	R	R	R	s	R	s	s	s	s	s	s	TGCGTGTTGCCGCTAAGCTGGCAGGCCTGACCGCACAGAACGAAGATCAGAACGTGGGTATCAAAGTTGCGCTGCGCGCAATGGAAGCGCCTCTGCGTCAGATCGTGTCCAACGCCGGTGAAGAGCCATCTGTTGTGACCAACAACGTGAAAGCGGGCGAAGGTAACTACGGTTACAACGCAGCAACTGAAGAATACGGCAACATGATCGACTTCGGTATCCTGGACCCAACTAAAGTGACCCGTTCTGCACTGCAGTACGCGGCATCTGTTGCTGGCCTGATGAT
ECC294	BERMARTOM1	Fresh produce	Tomato	-	January-18	VI	A	CCA + ceftriaxone 4 mg/L	Cephalosporinase overproduction	R	R	R	R	R	R	R	R	s	R	s	s	s	s	s	s	AAACTGGCTGGCCTGACTGCTCAGAACGAAGACCAGAACGTGGGTATCAAAGTTGCGCTGCGTGCAATGGAAGCTCCGCTGCGTCAGATCGTGTCCAACGCCGGTGAAGAGCCGTCTGTGGTTGCGAACAAGGTGAAAGCGGGTGAAGGTAACTACGGTTACAACGCGGCAACTGAAGAATACGGCAACATGATCGACTTCGGTATCCTGGATCCAACTAAAGTGACCCGTTCTGCTCTGCAATACGCGGCATCTGTAGCTGGCCTGATGAT
ECC295	BERMARCAR1	Fresh produce	Carrot	-	January-18	VI	A	CCA	Cephalosporinase overproduction	R	R	R	R	R	R	R	R	s	R	s	s	s	s	s	s	AAACTGGCTGGCCTGACTGCTCAGAACGAAGACCAGAACGTGGGTATCAAAGTTGCGCTGCGTGCAATGGAAGCTCCGCTGCGTCAGATCGTGTCCAACGCCGGTGAAGAGCCGTCTGTGGTTGCGAACAAGGTGAAAGCGGGTGAAGGTAACTACGGTTACAACGCGGCAACTGAAGAATACGGCAACATGATCGACTTCGGTATCCTGGATCCAACTAAAGTGACCCGTTCTGCTCTGCAATACGCGGCATCTGTAGCTGGCCTGATGAT
ECC296	BERMARCHO1	Fresh produce	Cabbage	-	January-18	VI	A	CCA + ceftriaxone 4 mg/L	Cephalosporinase overproduction	R	R	R	R	R	R	R	R	s	R	s	s	s	s	s	s	AAACTGGCTGGCCTGACTGCTCAGAACGAAGACCAGAACGTGGGTATCAAAGTTGCGCTGCGCGCAATGGAAGCTCCGCTGCGTCAGATCGTGTCCAACGCCGGTGAAGAGCCGTCTGTGGTTGCGAACAAGGTGAAAGCGGGTGAAGGTAACTACGGTTACAACGCGGCAACTGAAGAATACGGCAACATGATCGACTTCGGTATCCTGGATCCAACTAAAGTGACCCGTTCTGCTCTGCAATACGCGGCATCTGTAGCTGGCCTGATGAT
ECC297	LAMGM21	Anolis marmoratus	-	-	January-18	xiii	na	CCA	Wild-type	R	R	R	R	R	s	s	s	s	s	s	s	s	s	s	s	TGCGTGTAGCCGCTAANCTGGCTGGCCTGACCGCGCAGAACGAAGATCAGAACGTGGGTATTAAAGTTGCGCTGCGCGCAATGGAAGCGCCTCTGCGTCAGATCGTATCCAACGCCGGTGAAGAGCCATCCGTTGTGACCAACAACGTGAAAGCGGGCGAAGGTAACTACGGTTACAACGCAGCAACGGAAGAATACGGCAACATGATCGACTTCGGTATCCTGGACCCAACGAAAGTAACCCGTTCTGCTCTGCAGTACGCGGCATCTGTAGCGGGCCTGATGAT
ECC300	LAMGM23	Anolis marmoratus	-	-	January-18	VIII	B	CCA	Wild-type	R	s	s	R	R	s	s	s	s	s	s	s	s	s	s	s	AAACTGGCTGGCCTGACTGCTCAGAACGAAGACCAGAACGTGGGTATCAAAGTTGCGCTGCGCGCGATGGAAGCTCCTCTGCGTCAGATCGTGTCCAACGCCGGTGAAGAGCCGTCTGTGGTTGCGAACAACGTGAAAGCGGGTGAAGGTAACTACGGTTACAACGCGGCAACTGAAGAATACGGCAACATGATCGACTTCGGTATCCTGGATCCAACTAAAGTGACCCGTTCTGCACTGCAATACGCGGCATCTGTAGCTGGTCTGATGAT
ECC301	LAMGM24	Anolis marmoratus	-	-	January-18	xiii	na	CCA	Wild-type	R	s	s	R	R	s	s	s	s	s	s	s	s	s	s	s	TGCGTGTAGCCGCTAANCTGGCTGGCCTGACCGCGCAGAACGAAGATCAGAACGTGGGTATTAAAGTTGCGCTGCGCGCAATGGAAGCGCCTCTGCGTCAGATCGTATCCAACGCCGGTGAAGAGCCATCCGTTGTGACCAACAACGTGAAAGCGGGCGAAGGTAACTACGGTTACAACGCAGCAACGGAAGAATACGGCAACATGATCGACTTCGGTATCCTGGACCCAACGAAAGTAACCCGTTCTGCTCTGCAGTACGCGGCATCTGTAGCGGGCCTGATGAT
ECC302	LAMGM24	Anolis marmoratus	-	-	January-18	xiii	na	CCA + ceftriaxone 4 mg/L	Cephalosporinase overproduction	R	R	R	R	R	R	R	R	s	s	s	s	s	s	s	s	TGCGTGTAGCCGCTAANCTGGCTGGCCTGACCGCGCAGAACGAAGATCAGAACGTGGGTATTAAAGTTGCGCTGCGCGCAATGGAAGCGCCTCTGCGTCAGATCGTATCCAACGCCGGTGAAGAGCCATCCGTTGTGACCAACAACGTGAAAGCGGGCGAAGGTAACTACGGTTACAACGCAGCAACGGAAGAATACGGCAACATGATCGACTTCGGTATCCTGGACCCAACGAAAGTAACCCGTTCTGCTCTGCAGTACGCGGCATCTGTAGCGGGCCTGATGAT
ECC304	LAMGM23	Anolis marmoratus	-	-	January-18	xiii	na	CCA + ceftriaxone 4 mg/L	Cephalosporinase overproduction	R	R	s	R	R	R	R	R	s	R	s	s	s	s	s	s	TGCGTGTAGCCGCTAAACTGGCTGGCCTGACCGCGCAGAACGAAGATCAGAACGTGGGTATTAAAGTTGCGCTGCGCGCAATGGAAGCGCCTCTGCGTCAGATCGTATCCAACGCCGGTGAAGAGCCATCCGTTGTGACCAACAACGTGAAAGCGGGCGAAGGTAACTACGGTTACAACGCAGCAACGGAAGAATACGGCAACATGATCGACTTCGGTATCCTGGACCCAACGAAAGTAACCCGTTCTGCTCTGCAGTACGCGGCATCTGTAGCGGGCCTGATGAT
ECC305	MOUABAFEP2	Livestock	Pig	-	February-18	VI	A	CCA + ceftriaxone 4 mg/L	Cephalosporinase overproduction	R	R	R	R	R	R	R	R	s	R	s	s	s	s	s	s	AAACTGGCTGGCCTGACTGCTCAGAACGAAGACCAGAACGTGGGTATCAAAGTTGCGCTGCGCGCAATGGAAGCTCCGCTGCGTCAGATCGTGTCCAACGCCGGTGAAGAGCCGTCTGTGGTTGCGAACAAGGTGAAAGCGGGTGAAGGTAACTACGGTTACAACGCGGCAACTGAAGAATACGGCAACATGATCGACTTCGGTATCCTGGATCCAACTAAAGTGACCCGTTCTGCTCTGCAATACGCGGCATCTGTAGCTGGCCTGATGAT
ECC306	DECO10	Anolis marmoratus	-	-	February-18	xiii	na	CCA + ceftriaxone 4 mg/L	Cephalosporinase overproduction	R	R	s	R	R	R	R	s	s	s	s	s	s	s	s	s	TGCGTGTAGCCGCGAANCTGGCTGGCCTGACCGCGCAGAACGAAGATCAGAACGTGGGTATTAAAGTTGCGCTGCGCGCAATGGAAGCGCCTCTGCGTCAGATCGTATCCAACGCCGGTGAAGAGCCATCCGTTGTGACCAACAACGTGAAAGCGGGCGAAGGTAACTACGGTTACAACGCAGCAACGGAAGAATACGGCAACATGATCGACTTCGGTATCCTGGACCCAACGAAAGTGACCCGTTCTGCTCTGCAGTACGCGGCATCTGTAGCGGGCCTGATGAT
ECC308	DECO10	Anolis marmoratus	-	-	February-18	xiii	na	CCA	Wild-type	R	R	s	R	R	s	s	s	s	s	s	s	s	s	s	s	TGCGTGTAGCCGCGAANCTGGCTGGCCTGACCGCGCAGAACGAAGATCAGAACGTGGGTATTAAAGTTGCGCTGCGCGCAATGGAAGCGCCTCTGCGTCAGATCGTATCCAACGCCGGTGAAGAGCCATCCGTTGTGACCAACAACGTGAAAGCGGGCGAAGGTAACTACGGTTACAACGCAGCAACGGAAGAATACGGCAACATGATCGACTTCGGTATCCTGGACCCAACGAAAGTGACCCGTTCTGCTCTGCAGTACGCGGCATCTGTAGCGGGCCTGATGAT
ECC311	BERMARBET2	Fresh produce	Beet	-	February-18	UD6	T	CCA	Wild-type	R	s	s	R	R	s	s	s	s	s	s	s	s	s	s	s	NNNCTGGCTGGCCTGACCGCTCAGAACGAAGACCAGAACGTGGGTATCAAAGTTGCTCTGCGCGCAATGGAAGCTCCTCTGCGTCAGATCGTGTCCAACGCCGGTGAAGAGCCATCTGTCGTTGCGAACAACGTGAAAGCGGGCGAAGGTAACTACGGTTACAACGCTGCAACTGAAGAATACGGCAACATGATCGACTTCGGTATCCTGGACCCAACTAAAGTGACCCGTTCTGCTCTGCAGTACGCGGCATCTGTAGCTGGCCTGATGAT
ECC312	BERMARBET2	Fresh produce	Beet	-	February-18	VI	C	CCA	Wild-type	R	s	s	R	R	s	s	s	s	s	s	s	s	s	s	s	AAACTGGCTGGCCTGACTGCTCAGAACGAAGACCAGAACGTGGGTATCAAAGTTGCGCTGCGCGCAATGGAAGCTCCGCTGCGTCAGATCGTGTCCAACGCCGGTGAAGAGCCGTCTGTGGTTGCGAACAAGGTGAAAGCGGGTGAAGGTAACTACGGTTACAACGCGGCAACTGAAGAATACGGCAACATGATCGACTTCGGTATCCTGGATCCAACTAAAGTGACCCGTTCTGCTCTGCAATACGCGGCATCTGTAGCTGGCCTGATGAT
ECC313	BERMARCAR4	Fresh produce	Carrot	-	February-18	XII	H	CCA	Wild-type	R	s	s	R	R	s	s	s	s	s	s	s	s	s	s	s	TGCGTGTTGCCGCTAAACTGGCTGGCCTGACCGGTCAGAACGAAGACCAGAACGTGGGTATCAAAGTTGCGCTGCGCGCGATGGAAGCGCCTCTGCGTCAGATCGTTTCCAACGCCGGTGAAGAACCTTCTGTTGTCACCAACAACGTGAAAGCGGGCGAAGGTAACTACGGTTACAACGCGGCGACGGAAGAATACGGCAACATGATCGACTTCGGTATTCTGGACCCAACTAAAGTGACCCGTTCTGCTCTGCAGTACGCGGCTTCTGTAGCGGGTCTGATGAT
ECC315	BERMARCAR4	Fresh produce	Carrot	-	February-18	IX	R	CCA	Wild-type	R	s	s	R	R	s	s	s	s	s	s	s	s	s	s	s	GTCGTGTAGCCGCTAAGCTGGCTGGCCTGACCGCTCAGAACGAAGACCAGAACGTGGGTATCAAAGTTGCGCTGCGCGCAATGGAAGCTCCTCTGCGTCAGATCGTTTCCAACGCCGGTGAAGAGCCGTCTGTGGTTGCGAACAAAGTGAAAGCGGGTGAAGGTAACTACGGTTACAACGCGGCAACTGAAGAATACGGCAACATGATCGACTTCGGTATCCTGGATCCAACTAAAGTGACCCGTTCTGCTCTGCAGTACGCTGCATCTGTAGCTGGCCTGATGAT
ECC316	BERMARCHO3	Fresh produce	Cabbage	-	February-18	IV	M	CCA	Wild-type	R	s	s	R	R	s	s	s	s	s	s	s	s	s	s	s	TGCGCGTTGCCGCTANACTGGCTGGCCTGACTGCTCAGAACGAAGACCAGAACGTGGGTATCAAAGTTGCGCTGCGCGCAATGGAAGCCCCTCTGCGTCAGATCGTGTCTAACGCCGGTGAAGAGCCATCTGTAGTGGCGAACAAGGTTAAAGCGGGCGAAGGTAACTACGGTTACAACGCTGCAACCGAAGAATACGGCAACATGATCGACTTCGGTATCCTGGACCCAACTAAAGTGACCCGTTCTGCTCTGCAGTACGCGGCCTCTGTTGCTGGTCTGATGAT
ECC321	BERMARLAI4	Fresh produce	Lettuce	-	February-18	VI	A	CCA	Wild-type	R	s	s	R	R	s	s	s	s	s	s	s	s	s	s	s	AAACTGGCTGGCCTGACTGCTCAGAACGAAGACCAGAACGTGGGTATCAAAGTTGCGCTGCGCGCAATGGAAGCTCCGCTGCGTCAGATCGTGTCCAACGCCGGTGAAGAGCCGTCTGTGGTTGCGAACAAGGTGAAAGCGGGTGAAGGTAACTACGGTTACAACGCGGCAACTGAAGAATACGGCAACATGATCGACTTCGGTATCCTGGATCCAACTAAAGTGACCCGTTCTGCTCTGCAATACGCGGCATCTGTAGCTGGCCTGATGAT
ECC322	BERMARLAI4	Fresh produce	Lettuce	-	February-18	IX	R	CCA	Wild-type	R	s	s	R	R	s	s	s	s	s	s	s	s	s	s	s	TGCGTGTAGCCGCTAAGCTGGCTGGCCTGACCGCTCAGAACGAAGACCAGAACGTGGGTATCAAAGTTGCGCTGCGCGCAATGGAAGCTCCTCTGCGTCAGATCGTGTCCAACGCCGGTGAAGAGCCGTCTGTGGTTGCGAACAACGTGAAAGCGGGTGAAGGTAACTACGGTTACAACGCGGCAACTGAAGAATACGGCAACATGATCGACTTCGGTATCCTGGACCCAACTAAAGTGACCCGTTCTGCTCTGCAGTACGCTGCATCTGTAGCTGGCCTGATGAT
ECC324	BERMARNAV2	Fresh produce	Turnip	-	February-18	XI	G	CCA	Wild-type	R	s	s	R	R	s	s	s	s	s	s	s	s	s	s	s	TGCGTGTTGCCGCCAANCTGGCTGGCCTGTCCGGTCAGAACGAAGACCAGAACGTGGGTATCAAAGTTGCGCTGCGCGCGATGGAAGCGCCTCTGCGTCAGATCGTTTCCAACGCCGGTGAAGAGCCATCTGTTGTTACCAACAACGTGAAAGCGGGCGAAGGTAACTACGGTTACAACGCGGCAACAGAAGAATACGGCAACATGATCGACTTCGGTATCCTGGATCCAACTAAAGTGACCCGTTCTGCTCTGCAGTATGCGGCATCTGTAGCTGGCCTGATGAT
ECC326	BERMARPAD2	Fresh produce	Sweet potato	-	February-18	UD3	K	CCA	Wild-type	R	s	s	R	R	s	s	s	s	s	s	s	s	s	s	s	TGCGCGTGGCCGCTANACTGGCTGGCCTGACCGCTCAGAACGAAGATCAGAACGTGGGTATCAAAGTTGCGCTGCGCGCAATGGAAGCGCCTCTGCGTCAGATCGTGTCCAACGCCGGTGAAGAGCCATCTGTTGTGGCGAACAACGTTAAAGCGGGCGAAGGTAACTACGGTTACAACGCTGCAACCGAAGAATACGGCAACATGATCGACTTCGGTATCCTGGACCCAACTAAAGTAACCCGTTCTGCTCTGCAGTATGCGGCCTCTGTTGCTGGTCTGATGAT
ECC328	BERMARPER2	Fresh produce	Parsley	-	February-18	XII	H	CCA	Wild-type	R	s	s	R	R	s	s	s	s	s	s	s	s	s	s	s	TGCGTGTTGCCGCTAAACTGGCTGGCCTGACCGGTCAGAACGAAGACCAGAACGTGGGTATCAAAGTTGCGCTGCGCGCGATGGAAGCGCCTCTGCGTCAGATCGTTTCCAACGCCGGTGAAGAACCTTCTGTTGTCACCAACAACGTGAAAGCGGGCGAAGGTAACTACGGTTACAACGCGGCGACGGAAGAATACGGCAACATGATCGACTTCGGTATTCTGGACCCAACTAAAGTGACCCGTTCTGCTCTGCAGTACGCGGCTTCTGTAGCGGGTCTGATGAT
ECC330	MOUABAFEB6	Livestock	Beef cattle	-	February-18	VI	A	CCA	Wild-type	R	s	s	R	R	s	s	s	s	s	s	s	s	s	s	s	AAACTGGCTGGCCTGACTGCTCAGAACGAAGACCAGAACGTGGGTATCAAAGTTGCGCTGCGCGCAATGGAAGCTCCGTTGCGTCAGATCGTGTCCAACGCCGGTGAAGAGCCGTCTGTGGTTGCGAACAAGGTGAAAGCGGGTGAAGGTAACTACGGTTACAACGCGGCAACTGAAGAATACGGCAACATGATCGACTTCGGTATCCTGGATCCAACTAAAGTGACCCGTTCTGCTCTGCAATACGCGGCATCTGTAGCTGGCCTGATGAT
ECC332	MOUABAFEP4	Livestock	Pig	-	February-18	XI	G	CCA	Wild-type	R	s	s	R	R	s	s	s	s	s	s	s	s	s	s	s	TGCGTGTTGCCGCCAANCTGGCTGGCCTGTCCGGTCAGAACGAAGACCAGAACGTGGGTATCAAAGTTGCGCTGCGCGCGATGGAAGCGCCTCTGCGTCAGATCGTTTCCAACGCCGGTGAAGAGCCATCTGTTGTTACCAACAACGTGAAAGCGGGCGAAGGTAACTACGGTTACAACGCGGCAACAGAAGAATACGGCAACATGATCGACTTCGGTATCCTGGATCCAACTAAAGTGACCCGTTCTGCTCTGCAGTATGCGGCATCTGTAGCTGGCCTGATGAT
ECC333	MOUABAFEP7	Livestock	Pig	-	February-18	XI	G	CCA	Wild-type	R	s	s	R	R	s	s	s	s	s	s	s	s	s	s	s	TGCGTGTTGCCGCCAANCTGGCTGGCCTGTCCGGTCAGAACGAAGACCAGAACGTGGGTATCAAAGTTGCGCTGCGCGCGATGGAAGCGCCTCTGCGTCAGATCGTTTCCAACGCCGGTGAAGAGCCATCTGTTGTTACCAACAACGTGAAAGCGGGCGAAGGTAACTACGGTTACAACGCGGCAACAGAAGAATACGGCAACATGATCGACTTCGGTATCCTGGATCCAACTAAAGTGACCCGTTCTGCTCTGCAGTATGCGGCATCTGTAGCTGGCCTGATGAT
ECC336	BERMARBET2	Fresh produce	Beet	-	February-18	VI	C	CCA + ceftriaxone 4 mg/L	Cephalosporinase overproduction	R	R	s	R	R	R	R	R	s	s	s	s	s	s	s	s	TGCGTGTAGCCGCTAANCTGGCTGGCCTGACTGCTCAGAACGAAGACCAGAACGTGGGTATCAAAGTTGCGCTGCGCGCAATGGAAGCTCCGCTGCGTCAGATCGTGTCCAACGCCGGTGAAGAGCCGTCTGTGGTTGCGAACAAGGTGAAAGCGGGTGAAGGTAACTACGGTTACAACGCGGCAACTGAAGAATACGGCAACATGATCGACTTCGGTATCCTGGATCCAACTAAAGTGACCCGTTCTGCTCTGCAATACGCGGCATCTGTAGCTGGCCTGATGAT
ECC337	BERMARCON3	Fresh produce	Cucumber	-	February-18	VI	A	CCA + ceftriaxone 4 mg/L	Cephalosporinase overproduction	R	R	R	R	R	R	R	R	s	s	s	s	s	s	s	s	TGCGTGTAGCCGCTAANCTGGCTGGCCTGACTGCTCAGAACGAAGACCAGAACGTGGGTATCAAAGTTGCGCTGCGCGCAATGGAAGCTCCGCTGCGTCAGATCGTGTCCAACGCCGGTGAAGAGCCGTCTGTGGTTGCGAACAAGGTGAAAGCGGGTGAAGGTAACTACGGTTACAACGCGGCAACTGAAGAATACGGCAACATGATCGACTTCGGTATCCTGGATCCAACTAAAGTGACCCGTTCTGCTCTGCAATACGCGGCATCTGTAGCTGGCCTGATGAT
ECC338	BERMARLAI4	Fresh produce	Lettuce	-	February-18	IX	R	CCA + ceftriaxone 4 mg/L	Cephalosporinase overproduction	R	R	R	R	R	R	R	R	s	s	s	s	s	s	s	s	NTCGTGTAGCCGCTAAGCTGGCTGGCCTGACCGCTCAGAACGAAGACCAGAACGTGGGTATCAAAGTTGCGCTGCGCGCAATGGAAGCTCCTCTGCGTCAGATCGTGTCCAACGCCGGTGAAGAGCCGTCTGTGGTTGCGAACAACGTGAAAGCGGGTGAAGGTAACTACGGTTACAACGCGGCAACTGAAGAATACGGCAACATGATCGACTTCGGTATCCTGGACCCAACTAAAGTGACCCGTTCTGCTCTGCAGTACGCGGCATCTGTAGCTGGCCTGATGAT
ECC339	MOUABAFEB6	Livestock	Beef cattle	-	February-18	VI	A	CCA + ceftriaxone 4 mg/L	Cephalosporinase overproduction	R	R	s	R	R	R	R	R	s	R	s	s	s	s	s	s	TGCGTGTAGCCGCTAANCTGGCTGGCCTGACTGCTCAGAACGAAGACCAGAACGTGGGTATCAAAGTTGCGCTGCGCGCAATGGAAGCTCCGTTGCGTCAGATCGTGTCCAACGCCGGTGAAGAGCCGTCTGTGGTTGCGAACAAGGTGAAAGCGGGTGAAGGTAACTACGGTTACAACGCGGCAACTGAAGAATACGGCAACATGATCGACTTCGGTATCCTGGATCCAACTAAAGTGACCCGTTCTGCTCTGCAATACGCGGCATCTGTAGCTGGCCTGATGAT
ECC340	MOUABAFEP6	Livestock	Pig	-	February-18	XI	G	CCA	Wild-type	R	s	s	R	R	s	s	s	s	s	s	s	s	s	s	s	AAACTGGCTGGCCTGTCCGGTCAGAACGAAGACCAGAACGTGGGTATCAAAGTTGCGCTGCGCGCGATGGAAGCGCCTCTGCGTCAGATCGTTTCCAACGCCGGTGAAGAGCCATCTGTTGTTACCAACAACGTGAAAGCGGGCGAAGGTAACTACGGTTACAACGCGGCAACAGAAGAATACGGCAACATGATCGACTTCGGTATCCTGGATCCAACTAAAGTGACCCGTTCTGCTCTGCAGTATGCGGCATCTGTAGCTGGCCTGATGAT
ECC344	LGSF13	Anolis marmoratus	-	-	March-18	VIII	B	CCA + ceftriaxone 4 mg/L	Cephalosporinase overproduction	R	R	s	R	R	R	R	s	s	s	s	s	s	s	s	s	TGCGTGTAGCCGCTAANCTGGCTGGCCTGACTGCTCAGAACGAAGACCAGAACGTGGGTATCAAAGTTGCGCTGCGCGCGATGGAAGCTCCTCTGCGTCAGATCGTGTCCAACGCCGGTGAAGAGCCGTCTGTGGTTGCGAACAACGTGAAAGCGGGTGAAGGTAACTACGGTTACAACGCGGCAACTGAAGAATACGGCAACATGATCGACTTCGGTATCCTGGATCCAACTAAAGTGACCCGTTCTGCACTGCAATACGCGGCATCTGTAGCTGGTCTGATGAT
ECC347	LGSF16	Anolis marmoratus	-	-	March-18	xiii	na	CCA + ceftriaxone 4 mg/L	Cephalosporinase overproduction	R	R	s	R	R	R	R	R	s	s	s	s	s	s	s	s	AAACTGGCTGGCCTGACCGCGCAGAACGAAGATCAGAACGTGGGTATTAAAGTTGCGCTGCGCGCAATGGAAGCGCCTCTGCGTCAGATCGTATCCAACGCCGGTGAAGAGCCATCCGTTGTGACCAACAACGTGAAAGCGGGCGAAGGTAACTACGGTTACAACGCAGCAACGGAAGAATACGGCAACATGATCGACTTCGGTATCCTGGACCCAACGAAAGTAACCCGTTCTGCTCTGCAGTACGCGGCATCTGTAGCGGGCCTGATGAT
ECC348	LGSF17	Anolis marmoratus	-	-	March-18	xiii	na	CCA + ceftriaxone 4 mg/L	Cephalosporinase overproduction	R	R	s	R	R	R	R	R	s	s	s	s	s	s	s	s	TGCGTGTAGCCGCTAANCTGGCTGGCCTGACCGCGCAGAACGAAGATCAGAACGTGGGTATTAAAGTTGCGCTGCGCGCAATGGAAGCGCCTCTGCGTCAGATCGTATCCAACGCCGGTGAAGAGCCATCCGTTGTGACCAACAACGTGAAAGCGGGCGAAGGTAACTACGGTTACAACGCAGCAACGGAAGAATACGGCAACATGATCGACTTCGGTATCCTGGACCCAACGAAAGTAACCCGTTCTGCTCTGCAGTACGCGGCATCTGTAGCGGGCCTGATGAT
ECC349	LGSF13	Anolis marmoratus	-	-	March-18	VIII	B	CCA	Wild-type	R	s	s	R	R	s	s	s	s	s	s	s	s	s	s	s	AAACTGGCTGGCCTGACTGCTCAGAACGAAGACCAGAACGTGGGTATCAAAGTTGCGCTGCGCGCGATGGAAGCTCCTCTGCGTCAGATCGTGTCCAACGCCGGTGAAGAGCCGTCTGTGGTTGCGAACAACGTGAAAGCGGGTGAAGGTAACTACGGTTACAACGCGGCAACTGAAGAATACGGCAACATGATCGACTTCGGTATCCTGGATCCAACTAAAGTGACCCGTTCTGCACTGCAATACGCGGCATCTGTAGCTGGTCTGATGAT
ECC350	LGSF15	Anolis marmoratus	-	-	March-18	VIII	B	CCA	Wild-type	R	s	s	R	R	s	s	s	s	s	s	s	s	s	s	s	AAACTGGCTGGCCTGACTGCTCAGAACGAAGACCAGAACGTGGGTATCAAAGTTGCGCTGCGCGCGATGGAAGCTCCTCTGCGTCAGATCGTGTCCAACGCCGGTGAAGAGCCGTCTGTGGTTGCGAACAACGTGAAAGCGGGTGAAGGTAACTACGGTTACAACGCGGCAACTGAAGAATACGGCAACATGATCGACTTCGGTATCCTGGATCCAACTAAAGTGACCCGTTCTGCACTGCAATACGCGGCATCTGTAGCTGGTCTGATGAT
ECC351	LGSF16	Anolis marmoratus	-	-	March-18	xiii	na	CCA	Wild-type	R	R	s	R	R	s	s	s	s	s	s	s	s	s	s	s	CGTGTAGCCGCTAAACTGGCTGGCCTGACCGCGCAGAACGAAGATCAGAACGTGGGTATTAAAGTTGCGCTGCGCGCAATGGAAGCGCCTCTGCGTCAGATCGTATCCAACGCCGGTGAAGAGCCATCCGTTGTGACCAACAACGTGAAAGCGGGCGAAGGTAACTACGGTTACAACGCAGCAACGGAAGAATACGGCAACATGATCGACTTCGGTATCCTGGACCCAACGAAAGTAACCCGTTCTGCTCTGCAGTACGCGGCATCTGTAGCGGGCCTGATGAT
ECC353	LGSF18	Anolis marmoratus	-	-	March-18	VIII	B	CCA	Wild-type	R	s	s	R	R	s	s	s	s	s	s	s	s	s	s	s	AAACTGGCTGGCCTGACTGCTCAGAACGAAGACCAGAACGTGGGTATCAAAGTTGCGCTGCGCGCGATGGAAGCTCCTCTGCGTCAGATCGTGTCCAACGCCGGTGAAGAGCCGTCTGTGGTTGCGAACAACGTGAAAGCGGGTGAAGGTAACTACGGTTACAACGCGGCAACTGAAGAATACGGCAACATGATCGACTTCGGTATCCTGGATCCAACTAAAGTGACCCGTTCTGCACTGCAATACGCGGCATCTGTAGCTGGTCTGATGAT
ECC354	LGSF19	Anolis marmoratus	-	-	March-18	XI	G	CCA	Wild-type	R	s	s	R	R	s	s	s	s	s	s	s	s	s	s	s	TGCGTGTTGCCGCCAANCTGGCTGGCCTGTCCGGTCAGAACGAAGACCAGAACGTGGGTATCAAAGTTGCGCTGCGCGCGATGGAAGCGCCTCTGCGTCAGATCGTTTCCAATGCCGGTGAAGAGCCATCTGTTGTTACCAACAACGTGAAAGCGGGCGAAGGTAACTACGGTTACAACGCGGCAACAGAAGAATACGGCAACATGATCGACTTCGGTATCCTGGATCCAACTAAAGTGACCCGTTCTGCTCTGCAGTATGCGGCATCTGTAGCTGGCCTGATGAT
ECC357	JULMARGIN1	Fresh produce	Ginger	-	March-18	XI	G	CCA	Wild-type	R	R	s	R	R	s	s	s	s	s	s	s	s	s	s	s	AAACTGGCTGGCCTGTCCGGTCAGAACGAAGACCAGAACGTGGGTATCAAAGTTGCGCTGCGCGCGATGGAAGCGCCTCTGCGTCAGATCGTTTCCAACGCCGGTGAAGAGCCATCTGTTGTTACCAACAACGTGAAAGCGGGCGAAGGTAACTACGGTTACAACGCGGCAACAGAAGAATACGGCAACATGATCGACTTCGGTATCCTGGATCCAACTAAAGTGACCCGTTCTGCTCTGCAGTATGCGGCATCGGTAGCTGGCCTGATGAT
ECC358	JULMARLAI5	Fresh produce	Lettuce	-	March-18	XII	H	CCA	Wild-type	R	s	s	R	R	s	s	s	s	s	s	s	s	s	s	s	AAACTGGCTGGCCTGACCGGTCAGAACGAAGACCAGAACGTGGGTATCAAAGTTGCGCTGCGCGCGATGGAAGCGCCTCTGCGTCAGATCGTTTCCAACGCCGGTGAAGAACCTTCTGTTGTCACCAACAACGTGAAAGCGGGCGAAGGTAACTACGGTTACAACGCGGCGACGGAAGAATACGGCAACATGATCGACTTCGGTATTCTGGACCCAACTAAAGTGACCCGTTCTGCTCTGCAGTACGCGGCTTCTGTAGCGGGTCTGATGAT
ECC360	JULMARPAD3	Fresh produce	Sweet potato	-	March-18	XII	H	CCA	Wild-type	R	s	s	R	R	s	s	s	s	s	s	s	s	s	s	s	AAACTGGCTGGCCTGACCGGTCAGAACGAAGACCAGAACGTGGGTATCAAAGTTGCGCTGCGCGCGATGGAAGCGCCTCTGCGTCAGATCGTTTCCAACGCCGGTGAAGAACCTTCTGTTGTCACCAACAACGTGAAAGCGGGCGAAGGTAACTACGGTTACAACGCGGCGACGGAAGAATACGGCAACATGATCGACTTCGGTATTCTGGACCCAACTAAAGTGACCCGTTCTGCTCTGCAGTACGCGGCTTCTGTAGCGGGTCTGATGAT
ECC362	JULMARTOM5	Fresh produce	Tomato	-	March-18	XI	G	CCA	Wild-type	R	s	s	R	R	s	s	s	s	s	s	s	s	s	s	s	TGCGTGTTGCCGCCAANCTGGCTGGCCTGTCCGGTCAGAACGAAGACCAGAACGTGGGTATCAAAGTTGCGCTGCGCGCGATGGAAGCGCCTCTGCGTCAGATCGTTTCCAACGCCGGTGAAGAGCCATCTGTTGTTACCAACAACGTGAAAGCGGGCGAAGGTAACTACGGTTACAACGCGGCAACAGAAGAATACGGCAACATGATCGACTTCGGTATCCTGGATCCAACTAAAGTGACCCGTTCTGCTCTGCAGTATGCGGCATCTGTAGCTGGCCTGATGAT
ECC363	MOUABAFEB7	Livestock	Beef cattle	-	March-18	XI	G	CCA	Wild-type	R	s	s	R	R	s	s	s	s	s	s	s	s	s	s	s	AAACTGGCTGGCCTGTCCGGTCAGAACGAAGACCAGAACGTGGGTATCAAAGTTGCGCTGCGCGCGATGGAAGCGCCTCTGCGTCAGATCGTTTCCAACGCCGGTGAAGAGCCATCTGTTGTTACCAACAACGTGAAAGCGGGCGAAGGTAACTACGGTTACAACGCGGCAACAGAAGAATACGGCAACATGATCGACTTCGGTATCCTGGATCCAACTAAAGTGACCCGTTCTGCTCTGCAGTATGCGGCATCTGTAGCTGGCCTGATGAT
ECC364	MOUABAFEP10	Livestock	Pig	-	March-18	XII	H	CCA	Wild-type	R	s	s	R	R	s	s	s	s	s	s	s	s	s	s	s	AAACTGGCTGGCCTGACCGGTCAGAACGAAGACCAGAACGTGGGTATCAAAGTTGCGCTGCGCGCGATGGAAGCGCCTCTGCGTCAGATCGTTTCCAACGCCGGTGAAGAACCTTCTGTTGTCACCAACAACGTGAAAGCGGGCGAAGGTAACTACGGTTACAACGCGGCGACGGAAGAATACGGCAACATGATCGACTTCGGTATTCTGGACCCAACTAAAGTGACCCGTTCTGCTCTGCAGTACGCGGCTTCTGTAGCGGGTCTGATGAT
ECC365	MOUABAFEB8	Livestock	Beef cattle	-	March-18	XII	H	CCA	Wild-type	R	s	s	R	R	s	s	s	s	s	s	s	s	s	s	s	TGCGTGTTGCCGCTAANCTGGCTGGCCTGACCGGTCAGAACGAAGACCAGAACGTGGGTATCAAAGTTGCGCTGCGCGCGATGGAAGCGCCTCTGCGTCAGATCGTTTCCAACGCCGGTGAAGAACCTTCTGTTGTCACCAACAACGTGAAAGCGGGCGAAGGTAACTACGGTTACAACGCGGCGACGGAAGAATACGGCAACATGATCGACTTCGGTATTCTGGACCCAACTAAAGTGACCCGTTCTGCTCTGCAGTACGCGGCTTCTGTAGCGGGTCTGATGAT
ECC366	MOUABAFEB8	Livestock	Beef cattle	-	March-18	XI	G	CCA + ceftriaxone 4 mg/L	Cephalosporinase overproduction	R	R	s	R	R	R	R	R	s	s	s	s	s	s	s	s	TGCGTGTTGCCGCCAANCTGGCTGGCCTGTCCGGTCAGAACGAAGACCAGAACGTGGGTATCAAAGTTGCGCTGCGCGCGATGGAAGCGCCTCTGCGTCAGATCGTTTCCAACGCCGGTGAAGAGCCATCTGTTGTTACCAACAACGTGAAAGCGGGCGAAGGTAACTACGGTTACAACGCGGCAACAGAAGAATACGGCAACATGATCGACTTCGGTATCCTGGATCCAACTAAAGTGACCCGTTCTGCTCTGCAGTATGCGGCATCTGTAGCTGGCCTGATGAT
ECC368	GOUMARBET3	Fresh produce	Beet	-	March-18	VI	A	CCA	Wild-type	R	s	s	R	R	s	s	s	s	s	s	s	s	s	s	s	AAACTGGCTGGCCTGACTGCTCAGAACGAAGACCAGAACGTGGGTATCAAAGTTGCGCTGCGCGCAATGGAAGCTCCGCTGCGTCAGATCGTGTCCAACGCCGGTGAAGAGCCGTCTGTGGTTGCGAACAAGGTGAAAGCGGGTGAAGGTAACTACGGTTACAACGCGGCAACTGAAGAATACGGCAACATGATCGACTTCGGTATCCTGGATCCAACTAAAGTGACCCGTTCTGCTCTGCAATACGCGGCATCTGTAGCTGGCCTGATGAT
ECC369	GOUMARCAR6	Fresh produce	Carrot	-	March-18	IV	M	CCA	Wild-type	R	s	s	R	R	s	s	s	s	s	s	s	s	s	s	s	TGCGCGTTGCCGCTAANCTGGCTGGCCTGACCGCTCAGAACGAAGACCAGAACGTGGGTATCAAAGTTGCGCTGCGCGCAATGGAAGCGCCTCTGCGTCAGATCGTGTCTAACGCCGGTGAAGAGCCATCTGTGGTAGCAAACAAGGTTAAAGCGGGCGAAGGTAACTACGGTTACAACGCTGCAACTGAAGAATACGGCAACATGATCGACTTCGGTATCCTGGACCCAACTAAAGTGACCCGTTCTGCTCTGCAGTACGCGGCCTCTGTTGCTGGTCTGATGAT
ECC370	GOUMARCAR7	Fresh produce	Carrot	-	March-18	IV	M	CCA	Wild-type	R	s	s	R	R	s	s	s	s	s	s	s	s	s	s	s	TGCGCGTTGCCGCTAANCTGGCTGGCCTGACCGCTCAGAACGAAGACCAGAACGTGGGTATCAAAGTTGCGCTGCGCGCAATGGAAGCGCCTCTGCGTCAGATCGTGTCTAACGCCGGTGAAGAGCCATCTGTGGTAGCAAACAAGGTTAAAGCGGGCGAAGGTAACTACGGTTACAACGCGGCAACTGAAGAATACGGCAACATGATCGACTTCGGTATCCTGGACCCAACTAAAGTGACCCGTTCTGCTCTGCAGTACGCGGCCTCTGTTGCTGGTCTGATGAT
ECC371	GOUMARCOU1	Fresh produce	Courgette	-	March-18	IX	R	CCA	Wild-type	R	s	s	R	R	s	s	s	s	s	s	s	s	s	s	s	AAGCTGGCTGGCCTGACCGCTCAGAACGAAGACCAGAACGTGGGTATCAAAGTTGCGCTGCGCGCAATGGAAGCTCCTCTGCGTCAGATCGTTTCCAACGCCGGTGAAGAGCCATCTGTGGTTGCGAACAACGTGAAAGCGGGTGAAGGTAACTACGGTTACAACGCGGCAACTGAAGAATACGGCAACATGATCGACTTCGGTATCCTGGACCCAACTAAAGTGACCCGTTCTGCTCTGCAGTACGCGGCATCTGTAGCTGGCCTGATGAT
ECC372	GOUMARCUR3	Fresh produce	Turmeric	-	March-18	IX	R	CCA	Wild-type	R	s	s	R	R	s	s	s	s	s	s	s	s	s	s	s	AAGCTGGCTGGCCTGACCGCTCAGAACGAAGACCAGAACGTGGGTATCAAAGTTGCGCTGCGCGCAATGGAAGCTCCTCTGCGTCAGATCGTTTCCAACGCCGGTGAAGAGCCGTCTGTGGTTGCGAACAACGTGAAAGCGGGTGAAGGTAACTACGGTTACAACGCGGCAACTGAAGAATACGGCAACATGATCGACTTCGGTATCCTGGATCCAACTAAAGTGACCCGTTCTGCTCTGCAGTACGCGGCATCTGTAGCTGGCCTGATGAT
ECC373	GOUMARHAV2	Fresh produce	Green bean	-	March-18	I	J	CCA	Wild-type	R	s	s	R	R	s	s	s	s	s	s	s	s	s	s	s	AAACTGGCAGGCCTGACCGCACAGAACGAAGATCAGAACGTGGGTATCAAAGTTGCGCTGCGCGCAATGGAAGCCCCTCTGCGTCAGATCGTTTCTAACGCCGGTGAAGAGCCATCTGTAGTTGCGAACAACGTGAAAGCGGGCGAAGGTAACTACGGTTACAACGCAGCAACTGAAGAATACGGCAACATGATCGACTTCGGTATCCTGGATCCAACGAAAGTGACCCGTTCTGCTCTGCAGTACGCGGCATCTGTCGCTGGCCTGATGAT
ECC374	GOUMARLAI6	Fresh produce	Lettuce	-	March-18	I	J	CCA	Wild-type	R	s	s	R	R	s	s	s	s	s	s	s	s	s	s	s	AAACTGGCAGGCCTGACCGCACAGAACGAAGATCAGAACGTGGGTATCAAAGTTGCGCTGCGCGCAATGGAAGCCCCTCTGCGTCAGATCGTTTCTAACGCCGGTGAAGAGCCATCTGTGGTTGCGAACAACGTGAAAGCGGGCGAAGGTAACTACGGTTACAACGCAGCAACTGAAGAATACGGCAACATGATCGACTTCGGTATCCTGGATCCAACGAAAGTGACCCGTTCTGCTCTGCAGTACGCGGCATCTGTCGCTGGCCTGATGAT
ECC375	GOUMARLAI7	Fresh produce	Lettuce	-	March-18	xiii	na	CCA	Wild-type	R	s	s	R	R	s	s	s	s	s	s	s	s	s	s	s	AAGCTGGCTGGCCTGACTGCTCAGAACGAAGATCAGAACGTGGGTATCAAAGTTGCGCTGCGCGCAATGGAAGCGCCACTGCGTCAGATCGTGTCCAACGCCGGTGAAGAGCCATCCGTTGTAACCAACAACGTGAAAGCGGGCGAAGGTAACTACGGTTACAACGCGGCAACTGAAGAATATGGCAACATGATCGACTTCGGTATCCTGGACCCAACAAAAGTAACCCGTTCTGCTCTGCAGTATGCGGCTTCTGTTGCTGGCCTGATGAT
ECC376	GOUMARMAL2	Fresh produce	Malanga	-	March-18	UD6	T	CCA	Wild-type	R	s	s	R	R	s	s	s	s	s	s	s	s	s	s	s	TGCGTGTAGCCGCTAANCTGGCTGGCCTGACCGCTCAGAACGAAGACCAGAACGTGGGTATCAAAGTTGCGCTGCGCGCAATGGAAGCTCCTCTGCGTCAGATCGTGTCCAACGCCGGTGAAGAGCCATCTGTCGTTGCGAACAACGTGAAAGCGGGCGAAGGTAACTACGGTTACAACGCTGCAACTGAAGAATACGGCAACATGATCGACTTCGGTATCCTGGACCCAACTAAAGTGACCCGTTCTGCTCTGCAGTACGCGGCATCTGTAGCTGGCCTGATGAT
ECC378	GOUMARNAV5	Fresh produce	Turnip	-	March-18	VIII	B	CCA	Wild-type	R	s	s	R	R	s	s	s	s	s	s	s	s	s	s	s	TGCGTGTAGCCGCTAANCTGGCTGGCCTGACTGCTCAGAACGAAGACCAGAACGTGGGTATCAAAGTTGCGCTGCGCGCGATGGAAGCTCCTCTGCGTCAGATCGTGTCCAACGCCGGTGAAGAGCCGTCTGTGGTTGCGAACAACGTGAAAGCGGGTGAAGGTAACTACGGTTACAACGCGGCAACTGAAGAATACGGCAACATGATCGACTTCGGTATCCTGGATCCAACGAAAGTGACCCGTTCTGCACTGCAATACGCGGCATCTGTAGCTGGTCTGATGAT
ECC379	GOUMARPAD4	Fresh produce	Sweet potato	-	March-18	XII	H	CCA	Wild-type	R	s	s	R	R	s	s	s	s	s	s	s	s	s	s	s	AAACTGGCTGGCCTGACCGGTCAGAACGAAGACCAGAACGTGGGTATCAAAGTTGCGCTGCGCGCGATGGAAGCGCCTCTGCGTCAGATCGTTTCCAACGCCGGTGAAGAACCTTCTGTTGTCACCAACAACGTGAAAGCGGGCGAAGGTAACTACGGTTACAACGCGGCGACGGAAGAATACGGCAACATGATCGACTTCGGTATTCTGGACCCAACTAAAGTGACCCGTTCTGCTCTGCAGTACGCGGCTTCTGTAGCGGGTCTGATGAT
ECC380	GOUMARPER3	Fresh produce	Sweet potato	-	March-18	IV	M	CCA	Wild-type	R	s	s	R	R	s	s	s	s	s	s	s	s	s	s	s	AAACTGGCTGGCCTGACCGCTCAGAACGAAGACCAGAACGTGGGTATCAAAGTTGCGCTGCGCGCAATGGAAGCGCCTCTGCGTCAGATCGTGTCTAACGCCGGTGAAGAGCCATCTGTGGTGGCGAACAAGGTGAAAGCGGGCGAAGGTAACTACGGTTACAACGCTGCAACTGAAGAATACGGCAACATGATCGACTTCGGTATCCTGGACCCAACTAAAGTGACCCGTTCTGCTCTGCAGTACGCGGCCTCTGTTGCTGGTCTGATGAT
ECC381	GOUMARPOI2	Fresh produce	Bell pepper	-	March-18	VI	A	CCA	Wild-type	R	s	s	R	R	s	s	s	s	s	s	s	s	s	s	s	AAACTGGCTGGCCTGACTGCTCAGAACGAAGACCAGAACGTGGGTATCAAAGTTGCGCTGCGCGCAATGGAAGCTCCGCTGCGTCAGATCGTGTCCAACGCCGGTGAAGAGCCGTCTGTGGTTGCGAACAAGGTGAAAGCGGGTGAAGGTAACTACGGTTACAACGCGGCAACTGAAGAATACGGCAACATGATCGACTTCGGTATCCTGGATCCAACTAAAGTGACCCGTTCTGCTCTGCAATACGCGGCATCTGTAGCTGGCCTGATGAT
ECC382	GOUMARTOM6	Fresh produce	Tomato	-	March-18	IX	R	CCA	Wild-type	R	s	s	R	R	s	s	s	s	s	s	s	s	s	s	s	AAGCTGGCTGGCCTGACCGCTCAGAACGAAGACCAGAACGTGGGTATCAAAGTTGCGCTGCGCGCAATGGAAGCTCCTCTGCGTCAGATCGTTTCCAACGCCGGTGAAGAGCCATCTGTGGTTGCGAACAACGTGAAAGCGGGCGAAGGTAACTACGGTTACAACGCGGCAACTGAAGAATACGGCAACATGATCGACTTCGGTATCCTGGACCCAACTAAAGTGACCCGTTCTGCTCTGCAGTACGCGGCATCTGTAGCTGGCCTGATGAT
ECC383	GOUMARTOM8	Fresh produce	Tomato	-	March-18	IX	R	CCA	Wild-type	R	R	s	R	R	s	s	s	s	s	s	s	s	s	s	s	NTCGTGTAGCCGCTAAGCTGGCTGGCCTGACCGCTCAGAACGAAGACCAGAACGTGGGTATCAAAGTTGCGCTGCGCGCAATGGAAGCTCCTCTGCGTCAGATCGTGTCCAACGCCGGTGAAGAGCCGTCTGTGGTTGCGAACAACGTGAAAGCGGGTGAAGGTAACTACGGTTACAACGCGGCAACTGAAGAATACGGCAACATGATCGACTTCGGTATCCTGGACCCAACTAAAGTGACCCGTTCTGCTCTGCAGTACGCGGCATCTGTAGCTGGCCTGATGAT
ECC384	STRCACEDC7	Water	-	-	March-18	XII	H	CCA	Wild-type	R	s	s	R	R	s	s	s	s	s	s	s	s	s	s	s	AAACTGGCTGGCCTGACCGGTCAGAACGAAGACCAGAACGTGGGTATCAAAGTTGCGCTGCGCGCGATGGAAGCGCCTCTGCGTCAGATCGTTTCCAACGCCGGTGAAGAACCTTCTGTTGTCACCAACAACGTGAAAGCGGGTGAAGGTAACTACGGTTACAACGCGGCGACGGAAGAATACGGCAACATGATCGACTTCGGTATTCTGGACCCAACTAAAGTGACCCGTTCTGCTCTGCAGTACGCGGCTTCTGTAGCGGGTCTGATGAT
ECC385	STRLEOEDC8	Water	-	-	March-18	VIII	B	CCA + ceftriaxone 4 mg/L	Cephalosporinase overproduction	R	R	s	R	R	R	R	R	s	s	s	s	s	s	s	s	AAACTGGCTGGCCTGACTGCTCAGAACGAAGACCAGAACGTGGGTATCAAAGTTGCGCTGCGCGCGATGGAAGCTCCTCTGCGTCAGATCGTGTCCAACGCCGGTGAAGAGCCGTCTGTGGTTGCGAACAACGTGAAAGCGGGTGAAGGTAACTACGGTTACAACGCGGCAACTGAAGAATACGGCAACATGATCGACTTCGGTATCCTGGATCCAACTAAAGTGACCCGTTCTGCACTGCAATACGCGGCATCTGTAGCTGGTCTGATGAT
ECC386	STRLEOEDC8	Water	-	-	March-18	VIII	B	CCA	Wild-type	R	s	s	R	R	s	s	s	s	s	s	s	s	s	s	s	AAACTGGCTGGCCTGACTGCTCAGAACGAAGACCAGAACGTGGGTATCAAAGTTGCGCTGCGCGCGATGGAAGCTCCTCTGCGTCAGATCGTGTCCAACGCCGGTGAAGAGCCGTCTGTGGTTGCGAACAACGTGAAAGCGGGTGAAGGTAACTACGGTTACAACGCGGCAACTGAAGAATACGGCAACATGATCGACTTCGGTATCCTGGATCCAACTAAAGTGACCCGTTCTGCACTGCAATACGCGGCATCTGTAGCTGGTCTGATGAT
ECC387	GOUMARCOU1	Fresh produce	Courgette	-	March-18	IX	R	CCA + ceftriaxone 4 mg/L	Cephalosporinase overproduction	R	R	s	R	R	R	R	R	s	s	s	s	s	s	s	s	NTCGTGTAGCCGCTAAGCTGGCTGGCCTGACCGCTCAGAACGAAGACCAGAACGTGGGGATCAAAGTTGCGCTGCGCGCAATGGAAGCTCCTCTGCGTCAGATCGTTTCCAATGCCGGCGAAGAGCCATCTGTGGTTGCGAACAACGTGAAAGCGGGCGAAGGTAACTACGGCTACAACGCGGCAACGGAAGAATACGGCAACATGATCGACTTCGGTATCCTGGACCCAACTAAAGTGACCCGTTCTGCTCTGCAGTACGCGGCATCTGTAGCTGGCCTGATGAT
ECC388	GOUMARTOM6	Fresh produce	Tomato	-	March-18	IX	R	CCA + ceftriaxone 4 mg/L	Cephalosporinase overproduction	R	R	R	R	R	R	R	R	s	s	s	s	s	s	s	s	AAGCTGGCTGGCCTGACCGCTCAGAACGAAGACCAGAACGTGGGTATCAAAGTTGCGCTGCGCGCAATGGAAGCTCCTCTGCGTCAGATCGTTTCCAACGCCGGTGAAGAGCCATCTGTGGTTGCGAACAACGTGAAAGCGGGCGAAGGTAACTACGGTTACAACGCGGCAACTGAAGAATACGGCAACATGATCGACTTCGGTATCCTGGACCCAACTAAAGTGACCCGTTCTGCTCTGCAGTACGCGGCATCTGTAGCTGGCCTGATGAT
ECC389	CONMARLAI8	Fresh produce	Lettuce	-	March-18	IV	M	CCA	Wild-type	R	s	s	R	R	s	s	s	s	s	s	s	s	s	s	s	AAACTGGCTGGCCTGACCGCTCAGAACGAAGACCAGAACGTGGGTATCAAAGTTGCGCTGCGCGCAATGGAAGCGCCTCTGCGTCAGATCGTGTCTAACGCCGGTGAAGAGCCATCTGTGGTGGCGAACAAGGTGAAAGCGGGCGAAGGTAACTACGGTTACAACGCGGCAACTGAAGAATACGGCAACATGATCGACTTCGGTATCCTGGACCCAACTAAAGTGACCCGTTCTGCTCTGCAGTACGCGGCCTCTGTTGCTGGTCTGATGAT
ECC390	MOUABAFEB9	Livestock	Beef cattle	-	March-18	IX	R	CCA	Wild-type	R	s	s	R	R	s	s	s	s	s	s	s	s	s	s	s	AAGCTGGCTGGCCTGACCGCTCAGAACGAAGACCAGAACGTGGGTATCAAAGTTGCGCTGCGCGCAATGGAAGCTCCTCTGCGTCAGATCGTGTCCAACGCCGGTGAAGAGCCGTCTGTGGTTGCGAACAACGTGAAAGCGGGTGAAGGTAACTACGGTTACAACGCGGCAACTGAAGAATACGGCAACATGATCGACTTCGGTATCCTGGATCCAACTAAAGTGACCCGTTCTGCTCTGCAGTACGCGGCATCTGTAGCTGGCCTGATGAT
ECC391	MOUABAFEB9	Livestock	Beef cattle	-	March-18	IX	R	CCA + ceftriaxone 4 mg/L	Cephalosporinase overproduction	R	R	s	R	R	R	R	R	s	s	s	s	s	s	s	s	NTCGTGTAGCCGCTAAGCTGGCTGGCCTGACCGCTCAGAACGAAGACCAGAACGTGGGTATCAAAGTTGCGCTGCGCGCAATGGAAGCTCCTCTGCGTCAGATCGTGTCCAACGCCGGTGAAGAGCCGTCTGTGGTTGCGAACAACGTGAAAGCGGGTGAAGGTAACTACGGTTACAACGCGGCAACTGAAGAATACGGCAACATGATCGACTTCGGTATCCTGGATCCAACTAAAGTGACCCGTTCTGCTCTGCAGTACGCGGCATCTGTAGCTGGCCTGATGAT
ECC392	BERMARGOM1	Fresh produce	Okra	-	March-18	XII	H	CCA	Wild-type	R	s	s	R	R	s	s	s	s	s	s	s	s	s	s	s	TGCGTGTTGCCGCTAANCTGGCTGGCCTGACCGGTCAGAACGAAGACCAGAACGTGGGTATCAAAGTTGCGCTGCGCGCGATGGAAGCGCCTCTGCGTCAGATCGTTTCCAACGCCGGTGAAGAACCTTCTGTTGTCACCAACAACGTGAAAGCGGGCGAAGGTAACTACGGTTACAACGCGGCGACGGAAGAATACGGCAACATGATCGACTTCGGTATTCTGGACCCAACTAAAGTGACCCGTTCTGCTCTGCAGTACGCGGCTTCTGTAGCGGGTCTGATGAT
ECC393	BERMARLAI10	Fresh produce	Lettuce	-	March-18	XI	G	CCA	Wild-type	R	s	s	R	R	s	s	s	s	s	s	s	s	s	s	s	TGCGTGTTGCCGCCAANCTGGCTGGCCTGTCCGGTCAGAACGAAGACCAGAACGTGGGTATCAAAGTTGCGCTGCGCGCGATGGAAGCGCCTCTGCGTCAGATCGTTTCCAACGCCGGTGAAGAGCCATCTGTTGTTACCAACAACGTGAAAGCGGGCGAAGGTAACTACGGTTACAACGCGGCAACAGAAGAATACGGCAACATGATCGACTTCGGTATCCTGGATCCAACTAAAGTGACCCGTTCTGCTCTGCAGTATGCGGCATCTGTAGCTGGCCTGATGAT
ECC395	CONMARCON4	Fresh produce	Cucumber	-	March-18	XII	H	CCA	Wild-type	R	s	s	R	R	s	s	s	s	s	s	s	s	s	s	s	TGCGTGTTGCCGCTAAACTGGCTGGCCTGACCGGTCAGAACGAAGACCAGAACGTGGGTATCAAAGTTGCGCTGCGCGCGATGGAAGCGCCTCTGCGTCAGATCGTTTCCAACGCCGGTGAAGAACCTTCTGTTGTCACCAACAACGTGAAAGCGGGCGAAGGTAACTACGGTTACAACGCGGCGACGGAAGAATACGGCAACATGATCGACTTCGGTATTCTGGACCCAACTAAAGTGACCCGTTCTGCTCTGCAGTACGCGGCTTCTGTAGCGGGTCTGATGAT
ECC396	BERMARCHO5	Fresh produce	Cabbage	-	March-18	II	Q	CCA	Wild-type	R	R	s	R	R	s	s	s	s	s	s	s	s	s	s	s	TGCGTGTTGCCGCTAAACTGGCTGGCCTGACTGCACAGAACGAAGACCAGAACGTGGGTATCAAAGTTGCGCTGCGCGCAATGGAAGCGCCTCTGCGTCAGATCGTTTCTAACGCCGGTGAAGAGCCATCTGTTGTTGCGAACAACGTGAAAGCGGGCGAAGGTAACTACGGTTACAACGCGGCAACTGAAGAATACGGCAACATGATCGACTTCGGTATCCTGGACCCAACTAAAGTCACCCGTTCTGCTCTGCAGTACGCGGCATCTGTAGCTGGCCTGATGAT
ECC397	BERMARCON6	Fresh produce	Cucumber	-	March-18	XII	H	CCA	Wild-type	R	s	s	R	R	s	s	s	s	s	s	s	s	s	s	s	TGCGTGTTGCCGCTAAACTGGCTGGCCTGACCGGTCAGAACGAAGACCAGAACGTGGGTATCAAAGTTGCGCTGCGCGCGATGGAAGCGCCTCTGCGTCAGATCGTTTCCAACGCCGGTGAAGAACCTTCTGTTGTCACCAACAACGTGAAAGCGGGCGAAGGTAACTACGGTTACAACGCGGCGACGGAAGAATACGGCAACATGATCGACTTCGGTATTCTGGACCCAACTAAAGTGACCCGTTCTGCTCTGCAGTACGCGGCTTCTGTAGCGGGTCTGATGAT
ECC398	BERMARLAI11	Fresh produce	Lettuce	-	March-18	VIII	B	CCA	Wild-type	R	R	s	R	R	s	s	s	s	s	s	s	s	s	s	s	TGCGTGTAGCCGCTAANCTGGCTGGCCTGACTGCTCAGAACGAAGACCAGAACGTGGGTATCAAAGTTGCGCTGCGCGCGATGGAAGCTCCTCTGCGTCAGATCGTGTCCAACGCCGGTGAAGAGCCGTCTGTGGTTGCGAACAACGTGAAAGCGGGTGAAGGTAACTACGGTTACAACGCGGCAACTGAAGAATACGGCAACATGATCGACTTCGGTATCCTGGATCCAACTAAAGTGACCCGTTCTGCACTGCAATACGCGGCATCTGTAGCTGGTCTGATGAT
ECC401	MOUABAFEB22	Livestock	Beef cattle	-	April-18	XI	G	CCA	Wild-type	R	s	s	R	R	s	s	s	s	s	s	s	s	s	s	s	TGCGTGTTGCCGCCAANCTGGCTGGCCTGTCCGGTCAGAACGAAGACCAGAACGTGGGTATCAAAGTTGCGCTGCGCGCGATGGAAGCGCCTCTGCGTCAGATCGTTTCCAACGCCGGTGAAGAGCCATCTGTTGTTACCAACAACGTGAAAGCGGGCGAAGGTAACTACGGTTACAACGCGGCAACAGAAGAATACGGCAACATGATCGACTTCGGTATCCTGGATCCAACTAAAGTGACCCGTTCTGCTCTGCAGTATGCGGCATCTGTAGCTGGCCTGATGAT
ECC402	BERMARCON5	Fresh produce	Cucumber	-	March-18	VI	A	CCA	Wild-type	R	s	s	R	R	s	s	s	s	s	s	s	s	s	s	s	TGCGTGTAGCCGCTAANCTGGCTGGCCTGACTGCTCAGAACGAAGACCAGAACGTGGGTATCAAAGTTGCGCTGCGCGCAATGGAAGCTCCGCTGCGTCAGATCGTGTCCAACGCCGGTGAAGAGCCGTCTGTGGTTGCGAACAAGGTGAAAGCGGGTGAAGGTAACTACGGTTACAACGCGGCAACTGAAGAATACGGCAACATGATCGACTTCGGTATCCTGGATCCAACTAAAGTGACCCGTTCTGCTCTGCAATACGCGGCATCTGTAGCTGGCCTGATGAT
ECC403	PTBVEREDC9	Water	-	-	March-18	VIII	B	CCA	Wild-type	R	s	s	R	R	s	s	s	s	s	R	s	s	s	s	s	AAACTGGCTGGCCTGACTGCTCAGAACGAAGACCAGAACGTGGGTATCAAAGTTGCGCTGCGCGCGATGGAAGCTCCTCTGCGTCAGATCGTGTCCAACGCCGGTGAAGAGCCGTCTGTGGTTGCGAACAACGTGAAAGCGGGTGAAGGTAACTACGGTTACAACGCGGCAACTGAAGAATACGGCAACATGATCGACTTCGGTATCCTGGATCCAACTAAAGTGACCCGTTCTGCACTGCAATACGCGGCATCTGTAGCTGGTCTGATGAT
ECC404	MOUABAFEB12	Livestock	Beef cattle	-	March-18	VI	A	CCA + ceftriaxone 4 mg/L	Cephalosporinase overproduction	R	R	R	R	R	R	R	R	s	R	s	s	s	s	s	s	AAACTGGCTGGCCTGACTGCTCAGAACGAAGACCAGAACGTGGGTATCAAAGTTGCGCTGCGCGCAATGGAAGCTCCGCTGCGTCAGATCGTGTCCAACGCCGGTGAAGAGCCGTCTGTGGTTGCGAACAAGGTGAAAGCGGGTGAAGGTAACTACGGTTACAACGCGGCAACTGAAGAATACGGCAACATGATCGACTTCGGTATCCTGGATCCAACTAAAGTGACCCGTTCTGCTCTGCAATACGCGGCATCTGTAGCTGGCCTGATGAT
ECC405	MOUABAFEB23	Livestock	Beef cattle	-	April-18	IX	R	CCA	Wild-type	R	s	s	R	R	s	s	s	s	s	s	s	s	s	s	s	AAGCTGGCTGGCCTGACCGCTCAGAACGAAGACCAGAACGTGGGTATCAAAGTTGCGCTGCGCGCAATGGAAGCTCCTCTGCGTCAGATCGTGTCCAACGCCGGTGAAGAGCCATCTGTGGTTGCGAACAACGTGAAAGCGGGTGAAGGTAACTACGGTTACAACGCGGCAACTGAAGAATACGGCAACATGATCGACTTCGGTATCCTGGACCCAACTAAAGTGACCCGTTCTGCTCTGCAGTACGCGGCATCTGTAGCTGGCCTGATGAT
ECC406	MOUABAFEP9	Livestock	Pig	-	March-18	I	J	CCA	Wild-type	R	s	s	R	R	s	s	s	s	s	s	s	s	s	s	s	AAGCTGGCAGGCCTGACCGCACAGAACGAAGATCAGAACGTGGGTATTAAAGTTGCGCTGCGCGCAATGGAAGCCCCTCTGCGTCAGATCGTGTCCAACGCCGGTGAAGAGCCATCTGTAGTTGCGAACAACGTGAAAGCGGGCGAAGGTAACTACGGTTACAACGCAGCAACTGAAGAATACGGCAACATGATCGACTTCGGTATCCTGGACCCAACGAAAGTTACCCGTTCTGCTCTGCAGTACGCGGCATCTGTCGCTGGCCTGATGAT
ECC407	MOUABAFEP11	Livestock	Pig	-	March-18	XIV	S	CCA	Wild-type	R	s	s	R	R	s	s	s	s	s	s	s	s	s	s	s	AAGCTGGCTGGCCTGACTGCTCAGAACGAAGACCAGAACGTGGGTATCAAAGTTGCGCTGCGCGCGATGGAAGCTCCGCTGCGTCAGATCGTCTCCAACGCCGGTGAAGAGCCGTCTGTGGTTGCGAACAACGTGAAAGCAGGTGAAGGTAACTACGGTTACAACGCGGCAACTGAAGAATACGGCAACATGATCGACTTCGGTATCCTGGATCCAACTAAAGTGACCCGTTCTGCTCTGCAATACGCGGCATCTGTAGCTGGCCTGATGAT
ECC408	MOUABAFEP12	Livestock	Pig	-	March-18	XI	G	CCA	Wild-type	R	s	s	R	R	s	s	s	s	s	s	s	s	s	R	R	AAACTGGCTGGCCTGTCCGGTCAGAACGAAGACCAGAACGTGGGTATCAAAGTTGCGCTGCGCGCGATGGAAGCGCCTCTGCGTCAGATCGTTTCCAACGCCGGTGAAGAGCCATCTGTTGTTACCAACAACGTGAAAGCGGGCGAAGGTAACTACGGTTACAACGCGGCAACAGAAGAATACGGCAACATGATCGACTTCGGTATCCTGGATCCAACTAAAGTGACCCGTTCTGCTCTGCAGTATGCGGCATCTGTAGCTGGCCTGATGAT
ECC409	MOUABAFEP13	Livestock	Pig	-	March-18	VI	A	CCA	Wild-type	R	s	s	R	R	s	s	s	s	s	s	s	s	s	s	s	AAACTGGCTGGCCTGACTGCTCAGAACGAAGACCAGAACGTGGGTATCAAAGTTGCGCTGCGCGCAATGGAAGCTCCGCTGCGTCAGATCGTGTCCAACGCCGGTGAAGAGCCGTCTGTGGTTGCGAACAAGGTGAAAGCGGGTGAAGGTAACTACGGTTACAACGCGGCAACTGAAGAATACGGCAACATGATCGACTTCGGTATCCTGGATCCAACTAAAGTGACCCGTTCTGCTCTGCAATACGCGGCATCTGTAGCTGGCCTGATGAT
ECC410	JULMARCAR5	Fresh produce	Carrot	-	March-18	XI	G	CCA	Wild-type	R	s	s	R	R	s	s	s	s	s	s	s	s	s	s	s	AAACTGGCTGGCCTGTCCGGTCAGAACGAAGACCAGAACGTGGGTATCAAAGTTGCGCTGCGCGCGATGGAAGCGCCTCTGCGTCAGATCGTTTCCAACGCCGGTGAAGAGCCATCTGTTGTTACCAACAACGTGAAAGCGGGCGAAGGTAACTACGGTTACAACGCGGCAACAGAAGAATACGGCAACATGATCGACTTCGGTATCCTGGATCCAACTAAAGTGACCCGTTCTGCTCTGCAGTATGCGGCATCTGTAGCTGGCCTGATGAT
ECC413	PTBBDIEDC11	Water	-	-	March-18	XI	G	CCA	Wild-type	R	s	s	R	R	s	s	s	s	s	s	s	s	s	s	s	AAACTGGCTGGCCTGTCCGGTCAGAACGAAGACCAGAACGTGGGTATCAAAGTTGCGCTGCGCGCGATGGAAGCGCCTCTGCGTCAGATCGTTTCCAACGCCGGTGAAGAGCCATCTGTTGTTACCAACAACGTGAAAGCGGGCGAAGGTAACTACGGTTACAACGCGGCAACTGAAGAATACGGCAACATGATCGACTTCGGTATCCTGGATCCAACTAAAGTGACCCGTTCTGCTCTGCAGTATGCGGCATCGGTAGCTGGCCTGATGAT
ECC414	PTNAPOEDC12	Water	-	-	March-18	UD6	T	CCA	Wild-type	R	s	s	R	R	s	s	s	s	s	s	s	s	s	s	s	TGCGTGTAGCCGCTAANCTGGCTGGCCTGACCGCTCAGAACGAAGACCAGAACGTGGGTATCAAAGTTGCGCTGCGCGCAATGGAAGCTCCTCTGCGTCAGATCGTGTCCAACGCCGGTGAAGAGCCATCTGTCGTTGCGAACAACGTGAAAGCGGGCGAAGGTAACTACGGTTACAACGCTGCAACTGAAGAATACGGCAACATGATCGACTTCGGTATCCTGGACCCAACTAAAGTGACCCGTTCTGCTCTGCAGTACGCGGCATCTGTAGCTGGCCTGATGAT
ECC415	PTBMTQEDC13	Water	-	-	March-18	VIII	B	CCA	Wild-type	R	s	s	R	R	s	s	s	s	s	s	s	s	s	s	s	AAACTGGCTGGCCTGACTGCTCAGAACGAAGACCAGAACGTGGGTATCAAAGTTGCGCTGCGCGCGATGGAAGCTCCTCTGCGTCAGATCGTGTCCAACGCCGGTGAAGAGCCGTCTGTGGTTGCGAACAACGTGAAAGCGGGTGAAGGTAACTACGGTTACAACGCGGCAACTGAAGAATACGGCAACATGATCGACTTCGGTATCCTGGATCCAACTAAAGTGACCCGTTCTGCACTGCAATACGCGGCATCTGTAGCTGGTCTGATGAT
ECC417	DHSFEREDC16	Water	-	-	March-18	IX	R	CCA	Wild-type	R	s	s	R	R	s	s	s	s	s	s	s	s	s	s	s	TGCGTGTAGCCGCTAAGCTGGCTGGCCTGACCGCTCAGAACGAAGACCAGAACGTGGGTATCAAAGTTGCGCTGCGCGCAATGGAAGCTCCTCTGCGTCAGATCGTTTCCAACGCCGGTGAAGAGCCGTCTGTGGTTGCGAACAACGTGAAAGCGGGTGAAGGTAACTACGGTTACAACGCGGCAACTGAAGAATACGGCAACATGATCGACTTCGGTATCCTGGACCCAACTAAAGTGACCCGTTCTGCTCTGCAGTACGCGGCATCCGTAGCTGGCCTGATGAT
ECC418	PTBBDMEDC17	Water	-	-	March-18	VIII	B	CCA	Wild-type	R	s	s	R	R	s	s	s	s	s	s	s	s	s	s	s	AAACTGGCTGGCCTGACTGCTCAGAACGAAGACCAGAACGTGGGTATCAAAGTTGCGCTGCGCGCGATGGAAGCTCCTCTGCGTCAGATCGTGTCCAACGCCGGTGAAGAGCCGTCTGTGGTTGCGAACAACGTGAAAGCGGGTGAAGGTAACTACGGTTACAACGCGGCAACTGAAGAATACGGCAACATGATCGACTTCGGTATCCTGGATCCAACTAAAGTGACCCGTTCTGCACTGCAATACGCGGCATCTGTAGCTGGTCTGATGAT
ECC419	STRSOLEDC19	Water	-	-	April-18	VIII	B	CCA	Wild-type	R	s	s	R	R	s	s	s	s	s	s	s	s	s	s	s	AAACTGGCTGGCCTGACTGCTCAGAACGAAGACCAGAACGTGGGTATCAAAGTTGCGCTGCGCGCGATGGAAGCTCCTCTGCGTCAGATCGTGTCCAACGCCGGTGAAGAGCCGTCTGTGGTTGCGAACAACGTGAAAGCGGGTGAAGGTAACTACGGTTACAACGCGGCAACTGAAGAATACGGCAACATGATCGACTTCGGTATCCTGGATCCAACGAAAGTGACCCGTTCTGCACTGCAATACGCGGCATCTGTAGCTGGTCTGATGAT
ECC420	PTBEVEEDC21	Water	-	-	April-18	I	J	CCA	Wild-type	R	s	s	R	R	s	s	s	s	s	s	s	s	s	s	s	AAACTGGCAGGCCTGACCGCACAGAACGAAGATCAGAACGTGGGTATCAAAGTTGCGCTGCGCGCAATGGAAGCCCCTCTGCGTCAGATCGTTTCTAACGCCGGTGAAGAGCCATCTGTGGTTGCGAACAACGTGAAAGCGGGCGAAGGTAACTACGGTTACAACGCAGCAACTGAAGAATACGGCAACATGATCGACTTCGGTATCCTGGATCCAACGAAAGTAACCCGTTCTGCTCTGCAGTACGCGGCATCTGTCGCTGGCCTGATGAT
ECC421	PTBVEREDC22	Water	-	-	April-18	I	J	CCA	Wild-type	R	s	s	R	R	s	s	s	s	s	s	s	s	s	s	s	AAACTGGCAGGCCTGACCGCACAGAACGAAGATCAGAACGTGGGTATCAAAGTTGCGCTGCGCGCAATGGAAGCCCCTCTGCGTCAGATCGTTTCTAACGCCGGTGAAGAGCCATCTGTAGTTGCGAACAACGTGAAAGCGGGCGAAGGTAACTACGGTTACAACGCAGCAACTGAAGAATATGGCAACATGATCGACTTCGGTATCCTGGATCCAACGAAAGTAACCCGTTCTGCTCTGCAGTACGCGGCATCTGTCGCTGGCCTGATGAT
ECC422	MOUABAFEB18	Livestock	Beef cattle	-	April-18	IX	R	CCA	Wild-type	R	R	s	R	R	s	s	s	s	s	s	s	s	s	s	s	NTCGTGTAGCCGCTAAGCTGGCTGGCCTGACCGCTCAGAACGAAGACCAGAACGTGGGTATCAAAGTTGCGCTGCGCGCAATGGAAGCTCCTCTGCGTCAGATCGTGTCCAACGCCGGTGAAGAGCCGTCTGTGGTTGCGAACAACGTGAAAGCGGGTGAAGGTAACTACGGTTACAACGCGGCAACTGAAGAATACGGCAACATGATCGACTTCGGTATCCTGGACCCAACTAAAGTGACCCGTTCTGCTCTGCAGTACGCGGCATCTGTAGCTGGCCTGATGAT
ECC423	PTBMTQEDC25	Water	-	-	April-18	IV	M	CCA	Wild-type	R	s	s	R	R	s	s	s	s	s	s	s	s	s	s	s	TGCGCGTTGCCGCTANACTGGCTGGCCTGACTGCTCAGAACGAAGACCAAAACGTGGGTATCAAAGTTGCGCTGCGCGCAATGGAAGCCCCTCTGCGTCAGATCGTGTCTAACGCCGGTGAAGAGCCATCTGTTGTGGCGAACAAGGTTAAAGCGGGCGAAGGTAACTACGGTTACAACGCTGCAACCGAAGAATACGGCAACATGATCGACTTCGGTATCCTGGACCCAACTAAAGTGACCCGTTCTGCTCTGCAGTACGCGGCCTCTGTTGCTGGTCTGATGAT
ECC424	PTBMTQEDC25	Water	-	-	April-18	VIII	B	CCA	Wild-type	R	s	s	R	R	s	s	s	s	s	s	s	s	s	s	s	AAACTGGCTGGCCTGACTGCTCAGAACGAAGACCAGAACGTGGGTATCAAAGTTGCGCTGCGCGCGATGGAAGCTCCTCTGCGTCAGATCGTGTCCAACGCCGGTGAAGAGCCGTCTGTGGTTGCGAACAACGTGAAAGCGGGTGAAGGTAACTACGGTTACAACGCGGCAACTGAAGAATACGGCAACATGATCGACTTCGGTATCCTGGATCCAACTAAAGTGACCCGTTCTGCACTGCAATACGCGGCATCTGTAGCTGGTCTGATGAT
ECC426	PTBBDIEDC27	Water	-	-	April-18	VIII	B	CCA	Wild-type	R	s	s	R	R	s	s	s	s	s	s	s	s	s	s	s	AAACTGGCTGGCCTGACTGCTCAGAACGAAGACCAGAACGTGGGTATCAAAGTTGCGCTGCGCGCGATGGAAGCTCCTCTGCGTCAGATCGTGTCCAACGCCGGTGAAGAGCCGTCTGTGGTTGCGAACAACGTGAAAGCGGGTGAAGGTAACTACGGTTACAACGCGGCAACTGAAGAATACGGCAACATGATCGACTTCGGTATCCTGGATCCAACTAAAGTGACCCGTTCTGCACTGCAATACGCGGCATCTGTAGCTGGTCTGATGAT
ECC427	PTBBDIEDC27	Water	-	-	April-18	IX	R	CCA	Wild-type	R	s	s	R	R	s	s	s	s	s	s	s	s	s	s	s	AAGCTGGCTGGCCTGACCGCTCAGAACGAAGACCAGAACGTGGGTATCAAAGTTGCGCTGCGCGCAATGGAAGCGCCTCTGCGTCAGATCGTTTCCAACGCCGGTGAAGAGCCGTCTGTGGTTGCGAACAACGTGAAAGCGGGTGAAGGTAACTACGGTTACAACGCGGCAACTGAAGAATACGGCAACATGATCGACTTCGGTATCCTGGATCCAACTAAAGTGACCCGTTCTGCTCTGCAGTACGCGGCATCTGTAGCTGGCCTGATGAT
ECC429	BOUTADEDC29	Water	-	-	April-18	xiii	na	CCA	Wild-type	R	s	s	R	R	s	s	s	s	s	s	s	s	s	s	s	TGCGCGTTGCCGCTAAACTGGCAGGCCTGACCGCTCAGAACGAAGATCAGAACGTGGGTATCAAAGTTGCGCTGCGCGCGATGGAAGCTCCTCTGCGTCAGATCGTGTCCAACGCCGGTGAAGAGCCGTCAGTTGTGACCAACAACGTGAAAGCGGGCGAAGGTAACTACGGTTACAACGCGGCAACTGAAGAATACGGCAACATGATCGACTTCGGTATCCTGGACCCAACGAAAGTGACCCGTTCTGCTCTGCAGTATGCGGCCTCTGTCGCTGGCCTGATGAT
ECC430	PTBBDIEDC31	Water	-	-	May-18	I	J	CCA	Wild-type	R	s	s	R	R	s	s	s	s	s	s	s	s	s	s	s	AAACTGGCTGGCCTGACCGCTCAGAACGAAGACCAGAACGTGGGTATTAAAGTTGCGCTGCGCGCAATGGAAGCCCCTCTGCGTCAGATCGTTTCTAACGCCGGTGAAGAGCCATCTGTAGTTGCGAACAACGTGAAAGCGGGCGAAGGTAACTACGGTTACAACGCAGCAACTGAAGAATACGGCAACATGATCGACTTCGGTATCCTGGATCCAACGAAAGTAACCCGTTCTGCTCTGCAGTACGCGGCATCTGTCGCTGGCCTGATGAT
ECC431	PTBVEREDC32	Water	-	-	May-18	I	J	CCA	Wild-type	R	s	s	R	R	s	s	s	s	s	s	s	s	s	s	s	AAACTGGCAGGCCTGACCGCACAGAACGAAGATCAGAACGTGGGTATCAAAGTTGCGCTGCGCGCAATGGAAGCCCCTCTGCGTCAGATCGTTTCTAACGCCGGTGAAGAGCCATCTGTGGTTGCGAACAACGTGAAAGCGGGCGAAGGTAACTACGGTTACAACGCAGCAACTGAAGAATACGGCAACATGATCGACTTCGGTATCCTGGATCCAACGAAAGTAACCCGTTCTGCTCTGCAGTACGCGGCATCTGTCGCTGGCCTGATGAT
ECC432	BLFMVLEDC34	Water	-	-	May-18	xiii	na	CCA	Wild-type	R	s	s	R	R	s	s	s	s	s	s	s	s	s	s	s	AAGCTGGCAGGCCTGACTGCTCANAACGAAGATCAGAACGTGGGTATCAAAGTTGCGCTGCGCGCGATGGAAGCGCCACTGCGTCAGATCGTGTCCAACGCCGGTGAAGAGCCATCCGTTGTAACCAACAACGTGAAAGCGGGCGAAGGTAACTACGGTTACAACGCGGCAACTGAAGAATACGGCAACATGATCGACTTCGGTATCCTGGACCCAACAAAAGTAACCCGTTCTGCTCTGCAGTATGCGGCTTCTGTTGCTGGCCTGATGAT
ECC433	PTBBDMEDC35	Water	-	-	May-18	VIII	B	CCA	Wild-type	R	s	s	R	R	s	s	s	s	s	s	s	s	s	s	s	AAACTGGCTGGCCTGACTGCTCAGAACGAAGACCAGAACGTGGGTATCAAAGTTGCGCTGCGCGCGATGGAAGCTCCTCTGCGTCAGATCGTGTCCAACGCCGGTGAAGAGCCGTCTGTGGTTGCGAACAACGTGAAAGCGGGTGAAGGTAACTACGGTTACAACGCGGCAACTGAAGAATACGGCAACATGATCGACTTCGGTATCCTGGATCCAACTAAAGTGACCCGTTCTGCACTGCAATACGCGGCATCTGTAGCTGGTCTGATGAT
ECC434	PTBGRIEDC36	Water	-	-	May-18	VIII	B	CCA	Wild-type	R	s	s	R	R	s	s	s	s	s	s	s	s	s	s	s	AAACTGGCTGGCCTGACTGCTCAGAACGAAGACCAGAACGTGGGTATCAAAGTTGCGCTGCGCGCGATGGAAGCTCCTCTGCGTCAGATCGTGTCCAACGCCGGTGAAGAGCCGTCTGTGGTTGCGAACAACGTGAAAGCGGGTGAAGGTAACTACGGTTACAACGCGGCAACTGAAGAATACGGCAACATGATCGACTTCGGTATCCTGGATCCAACTAAAGTGACCCGTTCTGCACTGCAATACGCGGCATCTGTAGCTGGTCTGATGAT
ECC435	BOFR13	Anolis marmoratus	-	-	July-18	VI	A	CCA + ceftriaxone 4 mg/L	Cephalosporinase overproduction	R	R	s	R	R	R	R	R	s	s	s	s	s	s	s	s	AAACTGGCTGGCCTGACTGCTCAGAACGAAGACCAGAACGTGGGTATCAAAGTTGCGCTGCGCGCAATGGAAGCTCCGCTGCGTCAGATCGTGTCCAACGCCGGTGAAGAGCCGTCTGTGGTTGCGAACAAGGTGAAAGCGGGTGAAGGTAACTACGGTTACAACGCGGCAACTGAAGAATACGGCAACATGATCGACTTCGGTATCCTGGATCCAACTAAAGTGACCCGTTCTGCTCTGCAATACGCGGCATCTGTAGCTGGCCTGATGAT
ECC436	BOFR13	Anolis marmoratus	-	-	July-18	VIII	B	CCA + ceftriaxone 4 mg/L	Cephalosporinase overproduction	R	R	s	R	R	R	R	R	s	R	s	s	s	s	s	s	AAACTGGCTGGCCTGACTGCTCAGAACGAAGACCAGAACGTGGGTATCAAAGTTGCGCTGCGCGCGATGGAAGCTCCTCTGCGTCAGATCGTGTCCAACGCCGGTGAAGAGCCGTCTGTGGTTGCGAACAACGTAAAAGCGGGTGAAGGTAACTACGGTTACAACGCGGCAACTGAAGAATACGGCAACATGATCGACTTCGGTATCCTGGATCCAACTAAAGTGACCCGTTCTGCACTGCAATACGCGGCATCTGTAGCTGGTCTGATGAT
ECC437	BOFR7	Anolis marmoratus	-	-	July-18	UD6	T	CCA + ceftriaxone 4 mg/L	Cephalosporinase overproduction	R	R	s	R	R	R	R	R	s	s	s	s	s	s	s	s	TGCGTGTAGCCGCTAANCTGGCTGGCCTGACCGCTCAGAACGAAGACCAGAACGTGGGTATCAAAGTTGCGCTGCGCGCAATGGAAGCTCCTCTGCGTCAGATCGTGTCCAACGCCGGTGAAGAGCCATCTGTCGTTGCGAACAACGTGAAAGCGGGCGAAGGTAACTACGGTTACAACGCTGCAACTGAAGAATACGGCAACATGATCGACTTCGGTATCCTGGACCCAACTAAAGTGACCCGTTCTGCTCTGCAGTACGCGGCATCTGTAGCTGGCCTGATGAT
ECC440	BOFR8	Anolis marmoratus	-	-	July-18	VIII	B	CCA + ceftriaxone 4 mg/L	Cephalosporinase overproduction	R	R	s	R	R	R	R	R	s	R	s	s	s	s	s	s	TGCGTGTAGCCGCTAANCTGGCTGGCCTGACTGCTCAGAACGAAGACCAGAACGTGGGTATCAAAGTTGCGCTGCGCGCGATGGAAGCTCCTCTGCGTCAGATCGTGTCCAACGCCGGTGAAGAGCCGTCTGTGGTTGCGAACAACGTGAAAGCGGGTGAAGGTAACTACGGTTACAACGCGGCAACTGAAGAATACGGCAACATGATCGACTTCGGTATCCTGGATCCAACTAAAGTGACCCGTTCTGCACTGCAATACGCGGCATCTGTAGCTGGTCTGATGAT
ECC441	BOSA1	Anolis marmoratus	-	-	July-18	VIII	B	CCA + ceftriaxone 4 mg/L	Cephalosporinase overproduction	R	R	R	R	R	R	R	R	s	s	s	s	s	s	s	s	AAACTGGCTGGCCTGACTGCTCAGAACGAAGACCAGAACGTGGGTATCAAAGTTGCGCTGCGCGCGATGGAAGCTCCTCTGCGTCAGATCGTGTCCAACGCCGGTGAAGAGCCGTCTGTGGTTGCGAACAACGTGAAAGCGGGTGAAGGTAACTACGGTTACAACGCGGCAACTGAAGAATACGGCAACATGATCGACTTCGGTATCCTGGATCCAACTAAAGTGACCCGTTCTGCACTGCAATACGCGGCATCTGTAGCTGGTCTGATGAT
ECC442	BOSA3	Anolis marmoratus	-	-	July-18	xiii	na	CCA + ceftriaxone 4 mg/L	Cephalosporinase overproduction	R	R	s	R	R	R	R	R	s	s	s	s	s	s	s	s	AAGCTGGCAGGCCTGACTGCTCANAACGAAGATCANAACGTGGGTATCAAAGTTGCGCTGCGCGCGATGGAAGCGCCACTGCGTCAGATCGTGTCCAACGCCGGTGAAGAGCCATCTGTTGTGACCAACAACGTGAAAGCGGGCGAAGGTAACTACGGTTACAACGCGGCAACTGAAGAATATGGCAACATGATCGACTTCGGTATCCTGGACCCAACTAAAGTAACCCGTTCTGCTCTGCAGTACGCGGCATCTGTAGCGGGCCTGATGAT
ECC443	PNMO2	Anolis marmoratus	-	-	July-18	VIII	B	CCA	Wild-type	R	s	s	R	R	s	s	s	s	s	s	s	s	s	s	s	AAACTGGCTGGCCTGACTGCTCAGAACGAAGACCAGAACGTGGGTATCAAAGTTGCGCTGCGCGCGATGGAAGCTCCTCTGCGTCAGATCGTGTCCAACGCCGGTGAAGAGCCGTCTGTGGTTGCGAACAACGTGAAAGCGGGTGAAGGTAACTACGGTTACAACGCGGCAACTGAAGAATACGGCAACATGATCGACTTCGGTATCCTGGATCCAACTAAAGTGACCCGTTCTGCACTGCAATACGCGGCATCTGTAGCTGGTCTGATGAT
ECC445	PTBGRIEDC41	Water	-	-	May-18	UD4	L	CCA + ceftriaxone 4 mg/L	Cephalosporinase overproduction	R	R	s	R	R	R	R	s	s	R	s	s	s	s	s	s	TGCGCGTTGCCGCNTAGCTGGCTGGCCTGACCGCTCAGAACGAAGACCAGAACGTGGGTATCAAAGTTGCGCTGCGCGCAATGGAAGCGCCTCTGCGTCAGATCGTTTCTAACGCCGGTGAAGAGCCATCTGTGGTTGCCAACAACGTGAAAGCGGGTGAAGGTAACTACGGTTACAACGCGGCAACGGAAGAATACGGCAACATGATCGACTTCGGTATCCTGGATCCAACAAAAGTGACCCGTTCTGCTCTGCAGTACGCGGCCTCTGTTGCGGGTCTGATGAT
ECC446	GOUDOL17	Anolis marmoratus	-	-	August-18	XII	H	CCA + ceftriaxone 4 mg/L	Cephalosporinase overproduction	R	R	R	R	R	R	R	R	s	s	s	s	s	s	s	s	AAACTGGCTGGCCTGACCGGTCAGAACGAAGACCAGAACGTGGGTATCAAAGTTGCGCTGCGCGCGATGGAAGCGCCTCTGCGTCAGATCGTTTCCAACGCCGGTGAAGAACCTTCTGTTGTCACCAACAACGTGAAAGCGGGCGAAGGTAACTACGGTTACAACGCGGCGACGGAAGAATACGGCAACATGATCGACTTCGGTATTCTGGACCCAACTAAAGTGACCCGTTCTGCTCTGCAGTACGCGGCTTCTGTAGCGGGTCTGATGAT
ECC447	GOUDOL11	Anolis marmoratus	-	-	August-18	IV	M	CCA	Wild-type	R	s	s	R	R	s	s	s	s	s	s	s	s	s	s	s	TGCGCGTTGCCGCTAAACTGGCTGGCCTGACCGCTCAGAACGAAGACCAGAACGTGGGTATCAAAGTTGCGCTGCGCGCAATGGAAGCGCCTCTGCGTCAGATCGTGTCTAACGCCGGTGAAGAGCCATCTGTGGTGGCGAACAAGGTGAAAGCGGGCGAAGGTAACTACGGTTACAACGCGGCAACTGAAGAATACGGCAACATGATCGACTTCGGTATCCTGGACCCAACTAAAGTGACCCGTTCTGCTCTGCAGTACGCGGCCTCTGTTGCTGGTCTGATGAT
ECC448	GOUDOL17	Anolis marmoratus	-	-	August-18	xiii	na	CCA	Wild-type	R	s	s	R	R	s	s	s	s	s	s	s	s	s	s	s	AAGCTGGCAGGCCTGACTGCTCAAAANGAACATNAGAACGTGGGTATNANAGTTGCGCTGCGCGCGATGGAAGCGCCACTGCGTCAGATCGTGTCCAACGCCGGTGAAGAGCCATCTGTTGTGACCAACAACGTGAAAGCGGGCGAAGGTAACTACGGTTACAACGCGGCAACTGAAGAATATGGCAACATGATCGACTTCGGTATCCTGGACCCAACTAAAGTAACCCGTTCTGCTCTGCAGTACGCGGCATCTGTAGCGGGCCTGATGAT
ECC449	GOUDOL18	Anolis marmoratus	-	-	August-18	VIII	B	CCA	Wild-type	R	s	s	R	R	s	s	s	s	s	s	s	s	s	s	s	AAACTGGCTGGCCTGACTGCTCAGAACGAAGACCAGAACGTGGGTATCAAAGTTGCGCTGCGCGCGATGGAAGCTCCTCTGCGTCAGATCGTGTCCAACGCCGGTGAAGAGCCGTCTGTGGTTGCGAACAACGTGAAAGCGGGTGAAGGTAATTACGGTTACAACGCGGCAACTGAAGAATACGGCAACATGATCGACTTCGGTATCCTGGATCCAACTAAAGTGACCCGTTCTGCACTGCAATACGCGGCATCTGTAGCTGGTCTGATGAT
ECC450	PBINRA12	Anolis marmoratus	-	-	August-18	IX	R	CCA + ceftriaxone 4 mg/L	Cephalosporinase overproduction	R	R	R	R	R	R	R	R	s	s	s	s	s	s	s	s	TGCGTGTAGCCGCTAAGCTGGCTGGCCTGACCGCTCAGAACGAAGACCAGAACGTGGGTATCAAAGTTGCGCTGCGCGCAATGGAAGCTCCTCTGCGTCAGATCGTTTCCAATGCCGGCGAAGAGCCATCTGTGGTTGCGAACAACGTGAAAGCGGGCGAAGGTAACTACGGTTACAACGCGGCAACTGAAGAATACGGCAACATGATCGACTTCGGTATCCTGGACCCAACTAAAGTGACCCGTTCTGCTCTGCAGTACGCGGCATCTGTAGCTGGCCTGATGAT
ECC451	PBINRA14	Anolis marmoratus	-	-	August-18	IV	M	CCA	Wild-type	R	s	s	R	R	s	s	s	s	s	s	s	s	s	s	s	AAACTGGCTGGCCTGACTGCTCAGAACGAAGACCAGAACGTGGGTATCAAAGTTGCGCTGCGCGCAATGGAAGCCCCTCTGCGTCAGATCGTGTCTAACGCCGGTGAAGAGCCATCTGTAGTGGCGAACAAGGTTAAAGCGGGCGAAGGTAACTACGGTTACAACGCTGCAACCGAAGAATACGGCAACATGATCGACTTCGGTATCCTGGACCCAACTAAAGTGACCCGTTCTGCTCTGCAGTACGCGGCCTCTGTTGCTGGTCTGATGAT
ECC452	PBINRA11	Anolis marmoratus	-	-	August-18	VIII	B	CCA	Wild-type	R	s	s	R	R	s	s	s	s	s	s	s	s	s	s	s	AAACTGGCTGGCCTGACTGCTCAGAACGAAGACCAGAACGTGGGTATCAAAGTTGCGCTGCGCGCGATGGAAGCTCCTCTGCGTCAGATCGTGTCCAACGCCGGTGAAGAGCCGTCTGTGGTTGCGAACAACGTGAAAGCGGGTGAAGGTAACTACGGTTATAACGCGGCAACTGAAGAATACGGCAACATGATCGACTTCGGTATCCTGGATCCAACTAAAGTGACCCGTTCTGCACTGCAATACGCGGCATCTGTAGCTGGTCTGATGAT
ECC453	PBINRA12	Anolis marmoratus	-	-	August-18	IX	R	CCA	Wild-type	R	s	s	R	R	s	s	s	s	s	s	s	s	s	s	s	TGCGTGTAGCCGCTAAGCTGGCTGGCCTGACCGCTCAGAACGAAGACCAGAACGTGGGTATCAAAGTTGCGCTGCGCGCAATGGAAGCTCCTCTGCGTCAGATCGTTTCCAATGCCGGCGAAGAGCCATCTGTGGTTGCGAACAACGTGAAAGCGGGCGAAGGTAACTACGGTTACAACGCGGCAACTGAAGAATACGGCAACATGATCGACTTCGGTATCCTGGACCCAACTAAAGTGACCCGTTCTGCTCTGCAGTACGCGGCATCTGTAGCTGGCCTGATGAT
ECC454	BOFR12	Anolis marmoratus	-	-	July-18	VIII	B	CCA	Wild-type	R	s	s	R	R	s	s	s	s	s	s	s	s	s	s	s	AAACTGGCTGGCCTGACTGCTCAGAACGAAGACCAGAACGTGGGTATCAAAGTTGCGCTGCGCGCGATGGAAGCTCCTCTGCGTCAGATCGTGTCCAACGCCGGTGAAGAGCCGTCTGTGGTTGCGAACAACGTGAAAGCGGGTGAAGGTAACTACGGTTACAACGCGGCAACTGAAGAATACGGCAACATGATCGACTTCGGTATCCTGGATCCAACTAAAGTGACCCGTTCTGCACTGCAATACGCGGCATCTGTAGCTGGTCTGATGAT
ECC455	BOFR13	Anolis marmoratus	-	-	July-18	VI	A	CCA	Wild-type	R	s	s	R	R	s	s	s	s	s	s	s	s	s	s	s	AAACTGGCTGGCCTGACTGCTCAGAACGAAGACCAGAACGTGGGTATCAAAGTTGCGCTGCGCGCAATGGAAGCTCCGCTGCGTCAGATCGTGTCCAACGCCGGTGAAGAGCCGTCTGTGGTTGCGAACAAGGTGAAAGCGGGTGAAGGTAACTACGGTTACAACGCGGCAACTGAAGAATACGGCAACATGATCGACTTCGGTATCCTGGATCCAACTAAAGTGACCCGTTCTGCTCTGCAATACGCGGCATCTGTAGCTGGCCTGATGAT
ECC456	BOFR7	Anolis marmoratus	-	-	July-18	UD6	T	CCA	Wild-type	R	s	s	R	R	s	s	s	s	s	s	s	s	s	s	s	TGCGTGTAGCCGCTAANCTGGCTGGCCTGACCGCTCAGAACGAAGACCAGAACGTGGGTATCAAAGTTGCGCTGCGCGCAATGGAAGCTCCTCTGCGTCAGATCGTGTCCAACGCCGGTGAAGAGCCATCTGTCGTTGCGAACAACGTGAAAGCGGGCGAAGGTAACTACGGTTACAACGCTGCAACTGAAGAATACGGCAACATGATCGACTTCGGTATCCTGGACCCAACTAAAGTGACCCGTTCTGCTCTGCAGTACGCGGCATCTGTAGCTGGCCTGATGAT
ECC457	BOFR9	Anolis marmoratus	-	-	July-18	IX	R	CCA	Wild-type	R	s	s	R	R	s	s	s	s	s	s	s	s	s	s	s	TCGTGTAGCCGCTAAGCTGGCTGGCCTGACCGCTCAGAACGAAGACCAGAACGTGGGGATCAAAGTTGCGCTGCGCGCAATGGAAGCTCCTCTGCGTCAGATCGTTTCCAATGCCGGCGAAGAGCCATCTGTGGTTGCGAACAACGTGAAAGCGGGCGAAGGTAACTACGGCTACAACGCGGCAACGGAAGAATACGGCAACATGATCGACTTCGGTATCCTGGACCCAACTAAAGTGACCCGTTCTGCTCTGCAGTACGCGGCATCTGTAGCTGGCCTGATGAT
ECC458	BOSA1	Anolis marmoratus	-	-	July-18	VIII	B	CCA	Wild-type	R	s	s	R	R	s	s	s	s	s	s	s	s	s	s	s	AAACTGGCTGGCCTGACTGCTCAGAACGAAGACCAGAACGTGGGTATCAAAGTTGCGCTGCGCGCGATGGAAGCTCCTCTGCGTCAGATCGTGTCCAACGCCGGTGAAGAGCCGTCTGTGGTTGCGAACAACGTGAAAGCGGGTGAAGGTAACTACGGTTACAACGCGGCAACTGAAGAATACGGCAACATGATCGACTTCGGTATCCTGGATCCAACTAAAGTGACCCGTTCTGCACTGCAATACGCGGCATCTGTAGCTGGTCTGATGAT
ECC459	BOSA3	Anolis marmoratus	-	-	July-18	xiii	na	CCA	Wild-type	R	s	s	R	R	s	s	s	s	s	s	s	s	s	s	s	AAACTGGCTGGCCTGACCGCGCAAAACGAAGATCAGAACGTGGGTATCAAAGTTGCGCTGCGCGCGATGGAAGCACCACTGCGTCAGATCGTATCCAACGCCGGTGAAGAGCCATCTGTTGTGACCAACAACGTGAAAGCGGGCGAAGGTAACTACGGTTACAACGCGGCAACGGAAGAATATGGCAACATGATCGACTTCGGTATCCTGGACCCAACAAAAGTAACCCGTTCTGCTCTGCAGTACGCGGCTTCTGTTGCTGGCCTGATGAT
ECC460	GOUDOL17	Anolis marmoratus	-	-	August-18	xiii	na	CCA + ceftriaxone 4 mg/L	Cephalosporinase overproduction	R	R	s	R	R	R	R	R	s	R	s	s	s	s	s	s	AAGCTGGCAGGCCTGACTGCTCAGAACGAAGATCAGAACGTGGGTATCAAAGTTGCGCTGCGCGCGATGGAAGCGCCACTGCGTCAGATCGTGTCCAACGCCGGTGAAGAGCCATCTGTTGTGACCAACAACGTGAAAGCGGGCGAAGGTAACTACGGTTACAACGCGGCAACTGAAGAATATGGCAACATGATCGACTTCGGTATCCTGGACCCAACTAAAGTAACCCGTTCTGCTCTGCAGTACGCGGCATCTGTAGCGGGCCTGATGAT
ECC475	MAEBOR1	Anolis marmoratus	-	-	October-18	xiii	na	CCA + ceftriaxone 4 mg/L	Cephalosporinase overproduction	R	R	s	R	R	R	R	R	s	s	s	s	s	s	s	s	TGCGTGTTGCCGCTAAGCTGGCAGGCCTGACTGCTCAGAACGAAGATCAGAACGTGGGTATCAAAGTTGCACTGCGCGCGATGGAAGCGCCACTGCGTCAGATTGTGTCCAACGCCGGTGAAGAGCCATCTGTTGTGACCAACAACGTGAAAGCGGGCGAAGGTAACTACGGTTACAACGCGGCAACTGAAGAATACGGCAACATGATCGACTTCGGTATCCTGGACCCAACAAAAGTAACCCGTTCTGCTCTGCAGTACGCGGCTTCTGTTGCTGGCCTGATGAT
ECC478	MAEBOR2	Anolis marmoratus	-	-	October-18	VIII	B	CCA + ceftriaxone 4 mg/L	Cephalosporinase overproduction	R	R	R	R	R	R	R	R	s	R	s	s	s	s	s	s	TGCGTGTAGCCGCTAANCTGGCTGGCCTGACTGCTCAGAACGAAGACCAGAACGTGGGTATCAAAGTTGCGCTGCGCGCGATGGAAGCTCCTCTGCGTCAGATCGTGTCCAACGCCGGTGAAGAGCCGTCTGTGGTTGCGAACAACGTGAAAGCGGGTGAAGGTAACTACGGTTACAACGCGGCAACTGAAGAATACGGCAACATGATCGACTTCGGTATCCTGGATCCAACTAAAGTGACCCGTTCTGCACTGCAATACGCGGCATCTGTAGCTGGTCTGATGAT
ECC480	SFBRA5	Anolis marmoratus	-	-	October-18	xiii	na	CCA + ceftriaxone 4 mg/L	Cephalosporinase overproduction	R	R	s	R	R	R	R	R	s	R	s	s	s	s	s	s	TGCGTGTAGCCGCTAANCTGGCTGGCCTGACCGCGCAGAACGAAGATCAGAACGTGGGTATTAAAGTTGCGCTGCGCGCAATGGAAGCGCCTCTGCGTCAGATCGTATCCAACGCCGGTGAAGAGCCATCCGTTGTGACCAACAACGTGAAAGCGGGCGAAGGTAACTACGGTTACAACGCAGCAACGGAAGAATACGGCAACATGATCGACTTCGGTATCCTGGACCCAACGAAAGTGACCCGTTCTGCTCTGCAGTACGCGGCATCTGTAGCGGGCCTGATGAT
ECC482	SFBRA5	Anolis marmoratus	-	-	October-18	VIII	B	CCA + ceftriaxone 4 mg/L	Cephalosporinase overproduction	R	R	R	R	R	R	R	R	s	R	s	s	s	s	s	s	TGCGTGTAGCCGCTAANCTGGCTGGCCTGACTGCTCAGAACGAAGACCAGAACGTGGGTATCAAAGTTGCGCTGCGCGCGATGGAAGCTCCTCTGCGTCAGATCGTGTCCAACGCCGGTGAAGAGCCGTCTGTGGTTGCGAACAACGTGAAAGCGGGTGAAGGTAACTACGGTTACAACGCGGCAACTGAAGAATACGGCAACATGATCGACTTCGGTATCCTGGATCCAACTAAAGTGACCCGTTCTGCACTGCAATACGCGGCATCTGTAGCTGGTCTGATGAT
ECC483	SFBRA6	Anolis marmoratus	-	-	October-18	XII	H	CCA + ceftriaxone 4 mg/L	Cephalosporinase overproduction	R	R	R	R	R	R	R	R	s	R	s	s	s	s	s	s	TGCGTGTTGCCGCTAAACTGGCTGGCCTGACCGGTCAGAACGAAGACCAGAACGTGGGTATCAAAGTTGCGCTGCGCGCGATGGAAGCGCCTCTGCGTCAGATCGTTTCCAACGCCGGTGAAGAACCTTCTGTTGTCACCAACAACGTGAAAGCGGGCGAAGGTAACTACGGTTACAACGCGGCGACGGAAGAATACGGCAACATGATCGACTTCGGTATTCTGGACCCAACTAAAGTGACCCGTTCTGCTCTGCAGTACGCGGCTTCTGTAGCGGGTCTGATGAT
ECC486	ABAC1	Anolis marmoratus	-	-	October-18	UD5	na	CCA	Wild-type	R	s	s	R	R	s	s	s	s	s	s	s	s	s	s	s	TGCGTGTTGCCGCTAAACTGGCTGGCCTGACCGCTCAGAACGAAGATCAGAACGTGGGTATCAAAGTTGCGCTGCGCGCGATGGAAGCCCCTCTGCGTCAGATCGTTTCTAACGCCGGTGAAGAGCCATCTGTTGTTGCGAACAACGTGAAAGCGGGCGAAGGTAACTACGGTTACAACGCTGCAACTGAAGAATACGGCAACATGATCGACTTCGGTATCCTGGACCCAACGAAAGTGACTCGTTCTGCTCTGCAGTACGCGGCATCTGTTGCTGGTCTGATGAT
ECC487	ABAC5	Anolis marmoratus	-	-	October-18	VIII	B	CCA	Wild-type	R	s	s	R	R	s	s	s	s	s	s	s	s	s	s	s	TGCGTGTAGCCGCTAANCTGGCTGGCCTGACTGCTCAGAACGAAGACCAGAACGTGGGTATCAAAGTTGCGCTGCGCGCGATGGAAGCTCCTCTGCGTCAGATCGTGTCCAACGCCGGTGAAGAGCCGTCTGTGGTTGCGAACAACGTGAAAGCGGGTGAAGGTAACTACGGTTACAACGCGGCAACTGAAGAATACGGCAACATGATCGACTTCGGTATCCTGGATCCAACTAAAGTGACCCGTTCTGCACTGCAATACGCGGCATCTGTAGCTGGTCTGATGAT
ECC490	SFBRA2	Anolis marmoratus	-	-	October-18	VIII	B	CCA	Wild-type	R	s	s	R	R	s	s	s	s	s	s	s	s	s	s	s	TGCGTGTAGCCGCTAANCTGGCTGGCCTGACTGCTCAAAACGAAGACCAGAACGTGGGTATCAAAGTTGCGCTGCGCGCGATGGAAGCTCCTCTGCGTCAGATCGTGTCCAACGCCGGTGAAAAGCCGTCTGTGGTTGCGAACAACGTGAAAGCGGGTGAAGGTAACTACGGTTACAACGCGGCAACTGAAGAATACGGCAACATGATCGACTTCGGTATCCTGGATCCAACTAAAGTGACCCGTTCTGCACTGCAATACGCGGCATCTGTAGCTGGTCTGATGAT
GENC001	-	Human	Urine	Hospital-acquired	April-18	XI	G	-	Wild-type	R	R	s	R	R	s	s	s	s	s	s	s	s	s	s	R	AAACTGGCTGGCCTGTCCGGTCAGAACGAAGACCAGAACGTGGGTATCAAAGTTGCGCTGCGCGCGATGGAAGCGCCTCTGCGTCAGATCGTTTCCAACGCCGGTGAAGAGCCATCTGTTGTTACCAACAACGTGAAAGCGGGCGAAGGTAACTACGGTTACAACGCGGCAACAGAAGAATACGGCAACATGATCGACTTCGGTATCCTGGATCCAACTAAAGTGACCCGTTCTGCTCTGCAGTATGCGGCATCTGTAGCTGGCCTGATGAT
GENC002	-	Human	Catheter	Hospital-acquired	April-18	VIII	B	-	Wild-type	R	s	s	R	R	s	s	s	s	s	s	s	s	s	s	s	AAACTGGCTGGCCTGACTGCTCAGAACGAAGACCAGAACGTGGGTATCAAAGTTGCGCTGCGCGCGATGGAAGCTCCTCTGCGTCAGATCGTGTCCAACGCCGGTGAAGAGCCGTCTGTGGTTGCGAACAACGTGAAAGCGGGTGAAGGTAACTACGGTTACAACGCGGCAACTGAAGAATACGGCAACATGATCGACTTCGGTATCCTGGATCCAACTAAAGTGACCCGTTCTGCACTGCAATACGCGGCATCTGTAGCTGGTCTGATGAT
GENC003	-	Human	Urine	Hospital-acquired	April-18	VI	C	-	Wild-type	R	s	s	R	R	s	s	s	s	s	s	s	s	s	R	s	AAACTGGCTGGCCTGACTGCTCAGAACGAAGACCAGAACGTGGGTATCAAAGTTGCGCTGCGCGCAATGGAAGCTCCGCTGCGTCAGATCGTGTCCAACGCTGGTGAAGAGCCGTCTGTGGTTGCGAACAAGGTGAAAGCGGGTGAAGGTAACTACGGTTACAACGCGGCAACTGAAGAATACGGCAACATGATCGACTTCGGTATCCTGGATCCAACTAAAGTGACCCGTTCTGCTCTGCAATACGCGGCATCTGTAGCTGGCCTGATGAT
GENC004	-	Human	Catheter	Hospital-acquired	April-18	VIII	B	-	Wild-type	R	s	s	R	R	s	s	s	s	s	s	s	s	s	s	s	TGCGTGTAGCCGCTAANCTGGCTGGCCTGACTGCTCAGAACGAAGACCAGAACGTGGGTATCAAAGTTGCGCTGCGCGCGATGGAAGCTCCTCTGCGTCAGATCGTGTCCAACGCCGGTGAAGAGCCGTCTGTGGTTGCGAACAACGTGAAAGCGGGTGAAGGTAACTACGGTTACAACGCGGCAACTGAAGAATACGGCAACATGATCGACTTCGGTATCCTGGATCCAACTAAAGTGACCCGTTCTGCACTGCAATACGCGGCATCTGTAGCTGGTCTGATGAT
GENC005	-	Human	Urine	Hospital-acquired	May-18	VI	A	-	ESBL	R	R	s	R	R	R	R	R	R	s	R	R	R	s	s	R	AAACTGGCTGGCCTGACTGCTCAGAACGAAGACCAGAACGTGGGTATCAAAGTTGCGCTGCGCGCAATGGAAGCTCCGCTGCGTCAGATCGTGTCCAACGCTGGTGAAGAGCCGTCTGTGGTTGCGAACAAGGTGAAAGCGGGTGAAGGTAACTACGGTTACAACGCGGCAACTGAAGAATACGGCAACATGATCGACTTCGGTATCCTGGATCCAACTAAAGTGACCCGTTCTGCTCTGCAATACGCGGCATCTGTAGCTGGCCTGATGAT
GENC006	-	Human	Urine	Hospital-acquired	May-18	UD4	L	-	ESBL	R	R	R	R	R	R	R	R	R	R	R	R	s	s	s	R	AAGCTGGCTGGCCTGACCGCTCAGAACGAAGACCAGAACGTGGGTATCAAAGTTGCGCTGCGCGCAATGGAAGCGCCTCTGCGTCAGATCGTGTCTAACGCCGGGGAAGAGCCATCTGTAGTGGCGAACAAGGTTAAAGCGGGCGAAGGTAACTACGGTTACAACGCGGCAACGGAAGAATACGGCAACATGATCGACTTCGGTATCCTGGACCCAACAAAAGTGACCCGTTCTGCTCTGCAGTACGCGGCCTCTGTTGCTGGCCTGATGAT
GENC007	-	Human	Urine	Hospital-acquired	May-18	VIII	B	-	ESBL	R	R	s	R	R	R	R	R	R	s	R	R	R	s	s	R	TGCGTGTAGCCGCTAANCTGGCTGGCCTGACTGCTCAGAACGAAGACCAGAACGTGGGTATCAAAGTTGCGCTGCGCGCGATGGAAGCTCCTCTGCGTCAGATCGTGTCCAACGCCGGTGAAGAGCCGTCTGTGGTTGCGAACAACGTGAAAGCGGGTGAAGGTAACTACGGTTACAACGCGGCAACTGAAGAATACGGCAACATGATCGACTTCGGTATCCTGGATCCAACTAAAGTGACCCGTTCTGCACTGCAATACGCGGCATCTGTAGCTGGTCTGATGAT
GENC008	-	Human	Urine	Hospital-acquired	May-18	UD4	L	-	ESBL	R	R	R	R	R	R	R	R	R	s	R	R	R	s	s	R	TGCGCGTTGCCGCTANGCTGGCTGGCCTGACCGCTCAGAACGAAGACCAGAACGTGGGTATCAAAGTTGCGCTGCGCGCAATGGAAGCGCCTCTGCGTCAGATCGTGTCTAACGCCGGGGAAGAGCCATCTGTAGTGGCGAACAAGGTTAAAGCGGGCGAAGGTAACTACGGTTACAACGCGGCAACGGAAGAATACGGCAACATGATCGACTTCGGTATCCTGGACCCAACAAAAGTGACCCGTTCTGCTCTGCAGTACGCGGCCTCTGTTGCTGGCCTGATGAT
GENC009	-	Human	Bronchial aspiration	Hospital-acquired	May-18	IX	R	-	Cephalosporinase overproduction	R	R	R	R	R	R	R	R	s	R	s	s	s	s	s	s	AAGCTGGCTGGCCTGACCGCTCAGAACGAAGACCAGAACGTGGGTATCAAAGTTGCGCTGCGCGCAATGGAAGCTCCTCTGCGTCAGATCGTTTCCAACGCCGGTGAAGAGCCGTCTGTGGTTGCGAACAACGTGAAAGCGGGTGAAGGTAACTACGGTTACAACGCGGCAACTGAAGAATACGGCAACATGATCGACTTCGGTATCCTGGACCCAACTAAAGTGACCCGTTCTGCTCTGCAGTACGCGGCATCTGTAGCTGGCCTGATGAT
GENC010	-	Human	Urine	Hospital-acquired	May-18	VIII	B	-	ESBL	R	R	s	R	R	R	R	R	R	s	R	R	R	s	s	R	AAACTGGCTGGCCTGACTGCTCAGAACGAAGACCAGAACGTGGGTATCAAAGTTGCGCTGCGCGCGATGGAAGCTCCTCTGCGTCAGATCGTGTCCAACGCCGGTGAAGAGCCGTCTGTGGTTGCGAACAACGTGAAAGCGGGTGAAGGTAACTACGGTTACAACGCGGCAACTGAAGAATACGGCAACATGATCGACTTCGGTATCCTGGATCCAACTAAAGTGACCCGTTCTGCACTGCAATACGCGGCATCTGTAGCTGGTCTGATGAT
GENC011	-	Human	Urine	Hospital-acquired	May-18	UD4	L	-	ESBL	R	R	R	R	R	R	R	R	R	s	R	R	R	s	s	R	TGCGCGTTGCCGCTAAGCTGGCTGGCCTGACCGCTCAGAACGAAGACCAGAACGTGGGTATCAAAGTTGCGCTGCGCGCAATGGAAGCGCCTCTGCGTCAGATCGTTTCTAACGCCGGTGAAGAGCCATCTGTGGTTGCCAACAACGTGAAAGCGGGTGAAGGTAACTACGGTTACAACGCGGCAACGGAAGAATACGGCAACATGATCGACTTCGGTATCCTGGACCCAACAAAAGTGACCCGTTCTGCTCTGCAGTACGCGGCCTCTGTTGCTGGCCTGATGAT
GENC012	-	Human	Blood	Community-acquired	May-18	VIII	B	-	Wild-type	R	s	s	R	R	s	s	s	s	s	s	s	s	s	R	s	AAACTGGCTGGCCTGACTGCTCAGAACGAAGACCAGAACGTGGGTATCAAAGTTGCGCTGCGCGCGATGGAAGCTCCTCTGCGTCAGATCGTGTCCAACGCCGGTGAAGAGCCGTCTGTGGTTGCGAACAACGTGAAAGCGGGTGAAGGTAACTACGGTTACAACGCGGCAACTGAAGAATACGGCAACATGATCGACTTCGGTATCCTGGATCCAACTAAAGTGACCCGTTCTGCACTGCAATACGCGGCATCTGTAGCTGGTCTGATGAT
GENC013	-	Human	Blood	Hospital-acquired	May-18	VI	A	-	Wild-type	R	s	s	R	R	s	s	s	s	s	s	s	s	s	s	s	AAACTGGCTGGCCTGACTGCTCAGAACGAAGACCAGAACGTGGGTATCAAAGTTGCGCTGCGCGCAATGGAAGCTCCGCTGCGTCAGATCGTGTCCAACGCCGGTGAAGAGCCGTCTGTGGTTGCGAACAAGGTGAAAGCGGGTGAAGGTAACTACGGTTACAACGCGGCAACTGAAGAATACGGCAACATGATCGACTTCGGTATCCTGGATCCAACTAAAGTGACCCGTTCTGCTCTGCAATACGCGGCATCTGTAGCTGGCCTGATGAT
GENC014	-	Human	Blood	Hospital-acquired	May-18	I	J	-	Cephalosporinase overproduction	R	R	R	R	R	R	R	s	s	s	R	R	s	s	s	s	AAACTGGCAGGCCTGACCGCACAGAACGAAGATCAGAACGTGGGTATCAAAGTTGCGCTGCGCGCAATGGAAGCCCCTCTGCGTCAGATCGTTTCTAACGCCGGTGAAGAGCCATCTGTGGTTGCGAACAACGTGAAAGCGGGCGAAGGTAACTACGGTTACAACGCAGCAACTGAAGAATACGGCAACATGATCGACTTCGGTATCCTGGACCCAACGAAAGTGACCCGTTCTGCTCTGCAGTACGCGGCATCTGTCGCTGGCCTGATGAT
GENC015	-	Human	Urine	Hospital-acquired	May-18	UD4	L	-	Wild-type	R	s	s	R	R	s	s	s	s	s	s	s	s	s	s	s	TGCGTGTTGCCGCTAAGCTGGCTGGCCTGACCGCTCAGAACGAAGACCAGAACGTGGGTATCAAAGTTGCGCTGCGCGCAATGGAAGCGCCTCTGCGTCAGATCGTTTCTAACGCCGGTGAAGAGCCATCTGTGGTTGCCAACAACGTGAAAGCGGGCGAAGGTAACTACGGTTACAACGCGGCAACGGAAGAATACGGCAACATGATCGACTTCGGTATCCTGGACCCAACAAAAGTGACCCGTTCTGCTCTGCAGTACGCGGCCTCTGTTGCGGGTCTGATGAT
GENC016	-	Human	Urine	Hospital-acquired	May-18	VIII	B	-	ESBL	R	R	s	R	R	R	R	R	R	s	R	R	s	s	s	R	AAACTGGCTGGCCTGACTGCTCAGAACGAAGACCAGAACGTGGGTATCAAAGTTGCGCTGCGCGCGATGGAAGCTCCTCTGCGTCAGATCGTGTCCAACGCCGGTGAAGAGCCGTCTGTGGTTGCGAACAACGTGAAAGCGGGTGAAGGTAACTACGGTTACAACGCGGCAACTGAAGAATACGGCAACATGATCGACTTCGGTATCCTGGATCCAACTAAAGTGACCCGTTCTGCTCTGCAATACGCGGCATCTGTAGCGGGTCTGATGAT
GENC017	-	Human	Urine	Hospital-acquired	May-18	VIII	B	-	ESBL	R	R	s	R	R	R	R	R	R	s	R	R	R	s	s	R	AAACTGGCTGGCCTGACTGCTCAGAACGAAGACCAGAACGTGGGTATCAAAGTTGCGCTGCGCGCGATGGAAGCTCCTCTGCGTCAGATCGTGTCCAACGCCGGTGAAGAGCCGTCTGTGGTTGCGAACAACGTGAAAGCGGGTGAAGGTAACTACGGTTACAACGCGGCAACTGAAGAATACGGCAACATGATCGACTTCGGTATCCTGGATCCAACTAAAGTGACCCGTTCTGCACTGCAATACGCGGCATCTGTAGCTGGTCTGATGAT
GENC018	-	Human	Pus	Hospital-acquired	May-18	XII	H	-	Wild-type	R	s	s	R	R	s	s	s	s	s	s	s	s	s	s	s	AAACTGGCTGGCCTGACCGGTCAGAACGAAGACCAGAACGTGGGTATCAAAGTTGCGCTGCGCGCGATGGAAGCGCCTCTGCGTCAGATCGTTTCCAACGCCGGTGAAGAACCTTCTGTTGTCACCAACAACGTGAAAGCGGGCGAAGGTAACTACGGTTACAACGCGGCGACGGAAGAATACGGCAACATGATCGACTTCGGTATTCTGGACCCAACTAAAGTGACCCGTTCTGCTCTGCAGTACGCGGCTTCTGTAGCGGGTCTGATGAT
GENC020	-	Human	Bronchial aspiration	Hospital-acquired	June-18	II	Q	-	Wild-type	R	s	s	R	R	s	s	s	s	s	s	s	s	s	s	s	AAACTGGCTGGCCTGACTGCACAGAACGAAGACCAGAACGTGGGTATCAAAGTTGCGCTGCGCGCAATGGAAGCGCCTCTGCGTCAGATCGTTTCTAACGCCGGTGAAGAGCCATCTGTGGTTGCGAACAACGTGAAAGCGGGCGAAGGTAACTACGGTTACAACGCGGCAACTGAAGAATACGGCAACATGATCGACTTCGGTATTCTGGACCCAACTAAAGTTACCCGTTCTGCTCTGCAGTATGCGGCATCTGTAGCTGGCCTGATGAT
GENC021	-	Human	Peritoneal liquid	Hospital-acquired	June-18	IV	M	-	Cephalosporinase overproduction	R	R	s	R	R	R	R	s	s	s	s	s	s	s	s	s	AAACTGGCTGGCCTGACCGCTCAGAACGAAGACCAGAACGTGGGTATCAAAGTTGCGCTGCGCGCAATGGAAGCGCCTCTGCGTCAGATCGTGTCTAACGCCGGTGAAGAGCCATCTGTGGTGGCGAACAAGGTGAAAGCGGGCGAAGGTAACTACGGTTACAACGCGGCAACTGAAGAATACGGCAACATGATCGACTTCGGTATCCTGGACCCAACTAAAGTGACCCGTTCTGCTCTGCAGTACGCGGCCTCTGTTGCTGGTCTGATGAT
GENC038	-	Human	Urine	Community-acquired	June-18	VI	A	-	Wild-type	R	s	s	R	R	s	s	s	s	s	s	s	s	s	R	s	AAACTGGCTGGCCTGACTGCTCAGAACGAAGACCAGAACGTGGGTATCAAAGTTGCGCTGCGCGCAATGGAAGCTCCGTTGCGTCAGATCGTGTCCAACGCCGGTGAAGAGCCGTCTGTGGTTGCGAACAAGGTGAAAGCGGGTGAAGGTAACTACGGTTACAACGCGGCAACTGAAGAATACGGCAACATGATCGACTTCGGTATCCTGGATCCAACTAAAGTGACCCGTTCTGCTCTGCAATACGCGGCATCTGTAGCTGGCCTGATGAT
GENC039	-	Human	Urine	Hospital-acquired	June-18	VIII	B	-	ESBL	R	R	R	R	R	R	R	R	R	s	R	R	R	s	s	R	AAACTGGCTGGCCTGACTGCTCAGAACGAAGACCAGAACGTGGGTATCAAAGTTGCGCTGCGCGCGATGGAAGCTCCTCTGCGTCAGATCGTGTCCAACGCCGGTGAAGAGCCGTCTGTGGTTGCGAACAACGTGAAAGCGGGTGAAGGTAACTACGGTTACAACGCGGCAACTGAAGAATACGGCAACATGATCGACTTCGGTATCCTGGATCCAACTAAAGTGACCCGTTCTGCACTGCAATACGCGGCATCTGTAGCTGGTCTGATGAT
GENC040	-	Human	Joint fluid	Community-acquired	June-18	VIII	B	-	Wild-type	R	s	s	R	R	s	s	s	s	s	s	s	s	s	s	s	AAACTGGCTGGCCTGACTGCTCAGAACGAAGACCAGAACGTGGGTATCAAAGTTGCGCTGCGCGCGATGGAAGCTCCTCTGCGTCAGATCGTGTCCAACGCCGGTGAAGAGCCGTCTGTGGTTGCGAACAACGTGAAAGCGGGTGAAGGTAACTACGGTTACAACGCGGCAACTGAAGAATACGGCAACATGATCGACTTCGGTATCCTGGATCCAACTAAAGTGACCCGTTCTGCACTGCAATACGCGGCATCTGTAGCTGGTCTGATGAT
GENC041	-	Human	Bone	Hospital-acquired	June-18	VIII	B	-	Cephalosporinase overproduction	R	R	s	R	R	R	s	s	s	s	s	s	s	s	s	s	AAACTGGCTGGCCTGACTGCTCAGAACGAAGACCAGAACGTGGGTATCAAAGTTGCGCTGCGCGCGATGGAAGCTCCTCTGCGTCAGATCGTGTCCAACGCCGGTGAAGAGCCGTCTGTGGTTGCGAACAACGTGAAAGCGGGTGAAGGTAACTACGGTTACAACGCGGCAACTGAAGAATACGGCAACATGATCGACTTCGGTATCCTGGATCCAACTAAAGTGACCCGTTCTGCACTGCAATACGCGGCATCTGTAGCTGGTCTGATGAT
GENC042	-	Human	Bronchial aspiration	Hospital-acquired	June-18	VI	A	-	Cephalosporinase overproduction	R	R	R	R	R	R	R	R	s	s	s	s	s	s	s	s	AAACTGGCTGGCCTGACTGCTCAGAACGAAGACCAGAACGTGGGTATCAAAGTTGCGCTGCGCGCAATGGAAGCTCCGCTGCGTCAGATCGTGTCCAACGCCGGTGAAGAGCCGTCTGTGGTTGCGAACAAGGTGAAAGCGGGTGAAGGTAACTACGGTTACAACGCGGCAACTGAAGAATACGGCAACATGATCGACTTCGGTATCCTGGATCCAACTAAAGTGACCCGTTCTGCTCTGCAATACGCGGCATCTGTAGCTGGCCTGATGAT
GENC043	-	Human	Bronchoalveolar lavage	Hospital-acquired	June-18	VI	A	-	Cephalosporinase overproduction	R	R	R	R	R	R	R	R	s	s	s	s	s	s	s	R	AAACTGGCTGGCCTGACTGCTCAGAACGAAGACCAGAACGTGGGTATCAAAGTTGCGCTGCGCGCAATGGAAGCTCCGCTGCGTCAGATCGTGTCCAACGCCGGTGAAGAGCCGTCTGTGGTTGCGAACAAGGTTAAAGCGGGTGAAGGTAACTACGGTTACAACGCGGCAACTGAAGAATACGGCAACATGATCGACTTCGGTATCCTGGATCCAACTAAAGTGACCCGTTCTGCTCTGCAATACGCGGCATCTGTAGCTGGCCTGATGAT
GENC044	-	Human	Pus	Hospital-acquired	June-18	VIII	B	-	Wild-type	R	s	s	R	R	s	s	s	s	s	s	s	s	s	s	s	TGCGTGTAGCCGCTAANCTGGCTGGCCTGACTGCTCAGAACGAAGACCAGAACGTGGGTATCAAAGTTGCGCTGCGCGCGATGGAAGCTCCTCTGCGTCAGATCGTGTCCAACGCCGGTGAAGAGCCGTCTGTGGTTGCGAACAACGTGAAAGCGGGTGAAGGTAACTACGGTTACAACGCGGCAACTGAAGAATACGGCAACATGATCGACTTCGGTATCCTGGATCCAACTAAAGTGACCCGTTCTGCACTGCAATACGCGGCATCTGTAGCTGGTCTGATGAT
GENC053	-	Human	Urine	Hospital-acquired	June-18	XII	H	-	Cephalosporinase overproduction	R	R	R	R	R	R	R	R	s	s	s	s	s	s	s	s	AAACTGGCTGGCCTGACCGGTCAGAACGAAGACCAGAACGTGGGTATCAAAGTTGCGCTGCGCGCGATGGAAGCGCCTCTGCGTCAGATCGTTTCCAACGCCGGTGAAGAACCTTCTGTTGTCACCAACAACGTGAAAGCGGGCGAAGGTAACTACGGTTACAACGCGGCGACGGAAGAATACGGCAACATGATCGACTTCGGTATTCTGGACCCAACTAAAGTGACCCGTTCTGCTCTGCAGTACGCGGCTTCTGTAGCGGGTCTGATGAT
GENC071	-	Human	Urine	Hospital-acquired	June-18	VI	A	-	ESBL	R	R	R	R	R	R	R	R	R	s	R	R	R	s	R	R	AAACTGGCTGGCCTGACTGCTCAGAACGAAGACCAGAACGTGGGTATCAAAGTTGCGCTGCGCGCAATGGAAGCTCCGCTGCGTCAGATCGTGTCCAACGCTGGTGAAGAGCCGTCTGTGGTTGCGAACAAGGTGAAAGCGGGTGAAGGTAACTACGGTTACAACGCGGCAACTGAAGAATACGGCAACATGATCGACTTCGGTATCCTGGATCCAACTAAAGTGACCCGTTCTGCTCTGCAATACGCGGCATCTGTAGCTGGCCTGATGAT
GENC072	-	Human	Urine	Community-acquired	June-18	I	J	-	Wild-type	R	s	s	R	R	s	s	s	s	s	s	s	s	s	s	s	TGCGTGTTGCCGCTAAACTGGCAGGCCTGACCGCACAGAACGAAGATCAGAACGTGGGTATCAAAGTTGCGCTGCGCGCAATGGAAGCCCCTCTGCGTCAGATCGTCTCTAACGCCGGTGAAGAGCCATCTGTGGTTGCGAACAACGTGAAAGCGGGCGAAGGTAACTACGGTTACAACGCAGCAACTGAAGAATACGGCAACATGATCGACTTCGGTATCCTGGACCCAACTAAAGTGACCCGTTCTGCTCTGCAGTACGCGGCATCTGTCGCTGGCCTGATGAT
GENC073	-	Human	Deep abscess	Hospital-acquired	June-18	VIII	B	-	Wild-type	R	s	s	R	R	s	s	s	s	s	s	s	s	s	s	s	AAACTGGCTGGCCTGACTGCTCAGAACGAAGACCAGAACGTGGGTATCAAAGTTGCGCTGCGCGCGATGGAAGCTCCTCTGCGTCAGATCGTGTCCAACGCCGGTGAAGAGCCGTCTGTGGTTGCGAACAACGTGAAAGCGGGTGAAGGTAACTACGGTTACAACGCGGCAACTGAAGAATACGGCAACATGATCGACTTCGGTATCCTGGATCCAACTAAAGTGACCCGTTCTGCACTGCAATACGCGGCATCTGTAGCTGGTCTGATGAT
GENC074	-	Human	Blood	Hospital-acquired	June-18	IX	R	-	Wild-type	R	s	s	R	R	s	s	s	s	s	s	s	s	s	s	s	AAGCTGGCTGGCCTGACCGCTCAGAACGAAGACCAGAACGTGGGTATCAAAGTTGCGCTGCGCGCAATGGAAGCTCCTCTGCGTCAGATCGTTTCCAACGCCGGTGAAGAGCCATCTGTGGTTGCGAACAACGTGAAAGCGGGTGAAGGTAACTACGGTTACAACGCGGCAACTGAAGAATACGGCAACATGATCGACTTCGGTATCCTGGACCCAACTAAAGTGACCCGTTCTGCTCTGCAGTACGCGGCATCTGTAGCTGGCCTGATGAT
GENC082	-	Human	Deep abscess	Hospital-acquired	June-18	VI	A	-	ESBL	R	R	R	R	R	R	R	R	R	s	R	R	R	s	s	R	AAACTGGCTGGCCTGACTGCTCAGAACGAAGACCAGAACGTGGGTATCAAAGTTGCGCTGCGCGCAATGGAAGCTCCGCTGCGTCAGATCGTGTCCAACGCTGGTGAAGAGCCGTCTGTGGTTGCGAACAAGGTGAAAGCGGGTGAAGGTAACTACGGTTACAACGCGGCAACTGAAGAATACGGCAACATGATCGACTTCGGTATCCTGGATCCAACTAAAGTGACCCGTTCTGCTCTGCAATACGCGGCATCTGTAGCTGGCCTGATGAT
GENC083	-	Human	Bronchial aspiration	Hospital-acquired	July-18	XI	G	-	Wild-type	R	s	s	R	R	s	s	s	s	s	s	s	s	s	s	s	AAACTGGCTGGCCTGTCCGGTCAGAACGAAGACCAGAACGTGGGTATCAAAGTTGCGCTGCGCGCGATGGAAGCGCCTCTGCGTCAGATCGTTTCCAACGCCGGTGAAGAGCCATCTGTTGTTACCAACAACGTGAAAGCGGGCGAAGGTAACTACGGTTACAACGCGGCAACAGAAGAATACGGCAACATGATCGACTTCGGTATCCTGGATCCAACTAAAGTGACCCGTTCTGCTCTGCAGTATGCGGCATCTGTAGCTGGCCTGATGAT
GENC084	-	Human	Urine	Hospital-acquired	July-18	VI	A	-	ESBL	R	R	s	R	R	R	R	s	R	s	R	R	s	s	s	R	AAACTGGCTGGCCTGACTGCTCAGAACGAAGACCAGAACGTGGGTATCAAAGTTGCGCTGCGCGCAATGGAAGCTCCGCTGCGTCAGATCGTGTCCAACGCCGGTGAAGAGCCGTCTGTGGTTGCGAACAAGGTGAAAGCGGGTGAAGGTAACTACGGTTACAACGCGGCAACTGAAGAATACGGCAACATGATCGACTTCGGTATCCTGGATCCAACTAAAGTGACCCGTTCTGCTCTGCAATACGCGGCATCTGTAGCTGGCCTGATGAT
GENC086	-	Human	Urine	Hospital-acquired	July-18	VIII	B	-	Cephalosporinase overproduction	R	R	R	R	R	R	R	R	s	s	R	R	R	s	s	s	AAACTGGCTGGCCTGACTGCTCAGAACGAAGACCAGAACGTGGGTATCAAAGTTGCGCTGCGCGCGATGGAAGCTCCTCTGCGTCAGATCGTGTCCAACGCCGGTGAAGAGCCGTCTGTGGTTGCGAACAACGTGAAAGCGGGTGAAGGTAACTACGGTTACAACGCGGCAACTGAAGAATACGGCAACATGATCGACTTCGGTATCCTGGATCCAACTAAAGTGACCCGTTCTGCACTGCAATACGCGGCATCTGTAGCTGGTCTGATGAT
GENC092	-	Human	Bronchoalveolar lavage	Hospital-acquired	July-18	XI	G	-	Cephalosporinase overproduction	R	R	s	R	R	R	R	R	s	s	s	s	s	s	s	s	TGCGTGTTGCCGCCAANCTGGCTGGCCTGTCCGGTCAGAACGAAGACCAGAACGTGGGTATCAAAGTTGCGCTGCGCGCGATGGAAGCGCCTCTGCGTCAGATCGTTTCCAACGCCGGTGAAGAGCCATCTGTTGTTACCAACAACGTGAAAGCGGGCGAAGGTAACTACGGTTACAACGCGGCAACAGAAGAATACGGCAACATGATCGACTTCGGTATCCTGGATCCAACTAAAGTGACCCGTTCTGCTCTGCAGTATGCGGCATCTGTAGCTGGCCTGATGAT
GENC094	-	Human	Urine	Hospital-acquired	July-18	VI	A	-	ESBL	R	R	s	R	R	R	R	R	R	s	R	R	R	s	s	R	AAACTGGCTGGCCTGACTGCTCAGAACGAAGACCAGAACGTGGGTATCAAAGTTGCGCTGCGCGCAATGGAAGCTCCGCTGCGTCAGATCGTGTCCAACGCCGGTGAAGAGCCGTCTGTGGTTGCGAACAAGGTGAAAGCGGGTGAAGGTAACTACGGTTACAACGCGGCAACTGAAGAATACGGCAACATGATCGACTTCGGTATCCTGGATCCAACTAAAGTGACCCGTTCTGCTCTGCAATACGCGGCATCTGTAGCTGGCCTGATGAT
GENC097	-	Human	Urine	Community-acquired	July-18	VIII	B	-	Wild-type	R	R	s	R	R	s	s	s	s	s	R	R	s	s	s	R	AAACTGGCTGGCCTGACTGCTCAGAACGAAGACCAGAACGTGGGTATCAAAGTTGCGCTGCGCGCGATGGAAGCTCCTCTGCGTCAGATCGTGTCCAACGCCGGTGAAGAGCCGTCTGTGGTTGCGAACAACGTGAAAGCGGGTGAAGGTAACTACGGTTACAACGCGGCAACTGAAGAATACGGCAACATGATCGACTTCGGTATCCTGGATCCAACTAAAGTGACCCGTTCTGCACTGCAATACGCGGCATCTGTAGCTGGTCTGATGAT
GENC098	-	Human	Catheter	Hospital-acquired	July-18	V	I	-	Wild-type	R	s	s	R	R	s	s	s	s	s	s	s	s	s	s	s	NAACTGGCTGGCCTGACTGCTCAGAACGAAGATCAGAACGTGGGTATCANAGTTGCGCTGCGCGCAATGGAAGCACCACTGCGTCAGATCGTTTCCAACGCCGGTGAAGAGCCATCCGTGGTTGCGAACATGGTGAAAGCGGGCGAAGGTAACTACGGTTACAACGCTGCAACTGAAGAATACGGCAACATGATCGACTTCGGTATCCTGGATCCAACCAAAGTGACCCGTTCTGCACTGCAGTACGCGGCCTCTGTAGCGGGTCTGATGAT
GENC099	-	Human	Urine	Community-acquired	July-18	VIII	B	-	Wild-type	R	s	s	R	R	s	s	s	s	s	s	s	s	s	s	s	AAACTGGCTGGCCTGACTGCTCAGAACGAAGACCAGAACGTGGGTATCAAAGTTGCGCTGCGCGCGATGGAAGCTCCGCTGCGTCAGATCGTGTCCAACGCCGGTGAAGAGCCGTCTGTGGTTGCGAACAAGGTGAAAGCGGGTGAAGGTAACTACGGTTACAACGCGGCAACTGAAGAATACGGCAACATGATCGACTTCGGTATCCTGGATCCAACTAAAGTGACCCGTTCTGCACTGCAATACGCGGCATCTGTAGCTGGTCTGATGAT
GENC100	-	Human	Blood	Hospital-acquired	July-18	VIII	B	-	Cephalosporinase overproduction	R	R	R	R	R	R	R	s	s	s	s	s	s	s	s	s	AAACTGGCTGGCCTGACTGCTCAGAACGAAGACCAGAACGTGGGTATCAAAGTTGCGCTGCGCGCGATGGAAGCTCCTCTGCGTCAGATCGTGTCCAACGCCGGTGAAGAGCCGTCTGTGGTTGCGAACAACGTGAAAGCGGGTGAAGGTAACTACGGTTACAACGCGGCAACTGAAGAATACGGCAACATGATCGACTTCGGTATCCTGGATCCAACTAAAGTGACCCGTTCTGCACTGCAATACGCGGCATCTGTAGCTGGTCTGATGAT
GENC101	-	Human	Wound	Hospital-acquired	July-18	VIII	B	-	Wild-type	R	s	s	R	R	s	s	s	s	s	s	s	s	s	s	s	AAACTGGCTGGCCTGACTGCTCAGAACGAAGACCAGAACGTGGGTATCAAAGTTGCGCTGCGCGCGATGGAAGCTCCTCTGCGTCAGATCGTGTCCAACGCCGGTGAAGAGCCGTCTGTGGTTGCGAACAACGTGAAAGCGGGTGAAGGTAACTACGGTTACAACGCGGCAACTGAAGAATACGGCAACATGATCGACTTCGGTATCCTGGATCCAACTAAAGTGACCCGTTCTGCACTGCAATACGCGGCATCTGTAGCTGGTCTGATGAT
GENC102	-	Human	Urinary catheter	Hospital-acquired	July-18	VIII	B	-	Wild-type	R	s	s	R	R	s	s	s	s	s	s	s	s	s	s	s	AAACTGGCTGGCCTGACTGCTCAGAACGAAGACCAGAACGTGGGTATCAAAGTTGCGCTGCGCGCGATGGAAGCTCCTCTGCGTCAGATCGTGTCCAACGCCGGTGAAGAGCCGTCTGTGGTTGCGAACAACGTGAAAGCGGGTGAAGGTAACTACGGTTACAACGCGGCAACTGAAGAATACGGCAACATGATCGACTTCGGTATCCTGGATCCAACTAAAGTGACCCGTTCTGCACTGCAATACGCGGCATCTGTAGCTGGTCTGATGAT
GENC103	-	Human	Pus	Hospital-acquired	July-18	VIII	B	-	Wild-type	R	s	s	R	R	s	s	s	s	s	s	s	s	s	s	s	AAACTGGCTGGCCTGACTGCTCAGAACGAAGACCAGAACGTGGGTATCAAAGTTGCGCTGCGCGCGATGGAAGCTCCTCTGCGTCAGATCGTGTCCAACGCCGGTGAAGAGCCGTCTGTGGTTGCGAACAACGTGAAAGCGGGTGAAGGTAACTACGGTTACAACGCGGCAACTGAAGAATACGGCAACATGATCGACTTCGGTATCCTGGATCCAACTAAAGTGACCCGTTCTGCACTGCAATACGCGGCATCTGTAGCTGGTCTGATGAT
GENC105	-	Human	Urine	Hospital-acquired	July-18	UD1	P	-	Wild-type	R	s	s	R	R	s	s	s	s	s	s	s	s	s	s	s	TGCGCGTTGCCGCTAAACTGGCTGGCCTGACTGCGCAGAACGAAGATCAGAACGTGGGTATCAAAGTTGCACTGCGTGCAATGGAAGCACCTCTGCGTCAGATCGTATCCAACGCCGGTGAAGAGCCATCTGTGGTTGCGAACAACGTGAAAGCGGGCGAAGGTAACTACGGTTACAACGCAGCGACTGAAGAATACGGCAACATGATCGACTTCGGTATCCTAGACCCAACTAAAGTGACCCGTTCTGCTCTGCAGTACGCGGCATCTGTTGCTGGCCTGATGAT
GENC112	-	Human	Catheter	Hospital-acquired	July-18	IX	R	-	Wild-type	R	s	s	R	R	s	s	s	s	s	s	s	s	s	s	s	TGCGTGTAGCCGCTAAGCTGGCTGGCCTGACCGCTCAGAACGAAGACCAGAACGTGGGTATCAAAGTTGCGCTGCGCGCAATGGAAGCTCCTCTGCGTCAGATCGTTTCCAACGCCGGTGAAGAGCCGTCTGTGGTTGCGAACAACGTGAAAGCGGGTGAAGGTAACTACGGTTACAACGCGGCAACTGAAGAATACGGCAACATGATCGACTTCGGTATCCTGGACCCAACTAAAGTGACCCGTTCTGCTCTGCAGTACGCGGCATCTGTAGCTGGCCTGATGAT
GENC113	-	Human	Urine	Hospital-acquired	August-18	IX	R	-	ESBL	R	R	R	R	R	R	R	R	R	s	s	s	s	s	s	s	TGCGTGTAGCCGCTAAGCTGGCTGGCCTGACCGCTCAGAACGAAGACCAGAACGTGGGTATCAAAGTTGCGCTGCGCGCAATGGAAGCTCCTCTGCGTCAGATCGTGTCCAACGCCGGTGAAGAGCCATCTGTGGTTGCGAACAACGTGAAAGCGGGTGAAGGTAACTACGGTTACAACGCGGCAACTGAAGAATACGGCAACATGATCGACTTCGGTATCCTGGACCCAACTAAAGTGACCCGTTCTGCTCTGCAGTACGCTGCATCTGTAGCTGGCCTGATGAT
GENC114	-	Human	Pus	Hospital-acquired	August-18	UD4	L	-	ESBL	R	R	R	R	R	R	R	R	R	s	s	s	s	s	s	s	AAGCTGGCTGGCCTGACCGCTCAGAACGAAGACCAGAACGTGGGTATCAAAGTTGCGCTGCGCGCAATGGAAGCGCCTCTGCGTCAGATCGTTTCTAACGCCGGTGAAGAGCCATCTGTGGTTGCCAACAACGTGAAAGCGGGTGAAGGTAACTACGGTTACAACGCGGCAACGGAAGAATACGGCAACATGATCGACTTCGGTATCCTGGACCCAACAAAAGTGACCCGTTCTGCTCTGCAGTACGCGGCCTCTGTTGCTGGCCTGATGAT
GENC115	-	Human	Blood	Hospital-acquired	August-18	IV	M	-	Cephalosporinase overproduction	R	R	R	R	R	R	R	R	s	s	s	s	s	s	s	s	AAACTGGCTGGCCTGACCGCTCAGAACGAAGACCAGAACGTGGGTATCAAAGTTGCGCTGCGCGCAATGGAAGCGCCTCTGCGTCAGATCGTGTCTAACGCCGGTGAAGAGCCATCTGTGGTGGCGAACAAAGTGAAAGCGGGCGAAGGTAACTACGGTTACAACGCGGCAACTGAAGAATACGGCAACATGATCGACTTCGGTATCCTGGACCCAACTAAAGTGACCCGTTCTGCTCTGCAGTACGCGGCCTCTGTTGCTGGTCTGATGAT
GENC117	-	Human	Pus	Hospital-acquired	August-18	VIII	B	-	Cephalosporinase overproduction	R	R	R	R	R	R	R	R	s	s	s	s	s	s	R	s	AAACTGGCTGGCCTGACTGCTCAGAACGAAGACCAGAACGTGGGTATCAAAGTTGCGCTGCGCGCGATGGAAGCTCCTCTGCGTCAGATCGTGTCCAACGCCGGTGAAGAGCCGTCTGTGGTTGCGAACAACGTGAAAGCGGGTGAAGGTAACTACGGTTACAACGCGGCAACTGAAGAATACGGCAACATGATCGACTTCGGTATCCTGGATCCAACTAAAGTGACCCGTTCTGCACTGCAATACGCGGCATCTGTAGCTGGTCTGATGAT
GENC118	-	Human	Blood	Hospital-acquired	August-18	IV	M	-	Cephalosporinase overproduction	R	R	R	R	R	R	R	R	s	s	s	s	s	s	s	s	AAACTGGCTGGCCTGACCGCTCAGAACGAAGACCAGAACGTGGGTATCAAAGTTGCGCTGCGCGCAATGGAAGCGCCTCTGCGTCAGATCGTGTCTAACGCCGGTGAAGAGCCATCTGTGGTGGCGAACAAAGTGAAAGCGGGCGAAGGTAACTACGGTTACAACGCGGCAACTGAAGAATACGGCAACATGATCGACTTCGGTATCCTGGACCCAACTAAAGTGACCCGTTCTGCTCTGCAGTACGCGGCCTCTGTTGCTGGTCTGATGAT
GENC119	-	Human	Pus	Hospital-acquired	August-18	VI	A	-	Wild-type	R	s	s	R	R	s	s	s	s	s	s	s	s	s	s	s	AAACTGGCTGGCCTGACTGCTCAGAACGAAGACCAGAACGTGGGTATCAAAGTTGCGCTGCGCGCAATGGAAGCTCCGCTGCGTCAGATCGTGTCCAACGCCGGTGAAGAGCCGTCTGTGGTTGCGAACAAGGTGAAAGCGGGTGAAGGTAACTACGGTTACAACGCGGCAACTGAAGAATACGGCAACATGATCGACTTCGGTATCCTGGATCCAACTAAAGTGACCCGTTCTGCTCTGCAATACGCGGCATCTGTAGCTGGCCTGATGAT
GENC120	-	Human	Catheter	Hospital-acquired	August-18	VI	A	-	Cephalosporinase overproduction	R	R	R	R	R	R	R	s	s	s	s	s	s	s	s	s	TNACTGGCTGGCCTGACTGCTCNGAANGAANACCNNAACGTGGGTATCANAGTTGCGCTGCGCGCAATGGAAGCTCCGCTGCGTCAGATCGTGTCCAACGCCGGTGAAGAGCCGTCTGTGGTTGCGAACAAGGTGAAAGCGGGTGAAGGTAACTACGGTTACAACGCGGCAACTGAAGAATACGGCAACATGATCGACTTCGGTATCCTGGATCCAACTAAAGTGACCCGTTCTGCTCTGCAATACGCGGCATCTGTAGCTGGCCTGATGAT
GENC121	-	Human	Pus	Hospital-acquired	August-18	VIII	B	-	Cephalosporinase overproduction	R	R	R	R	R	R	R	R	s	s	s	s	s	s	s	s	AAACTGGCTGGCCTGACTGCTCAGAACGAAGACCAGAACGTGGGTATCAAAGTTGCGCTGCGCGCGATGGAAGCTCCTCTGCGTCAGATCGTGTCCAACGCCGGTGAAGAGCCGTCTGTGGTTGCGAACAACGTGAAAGCGGGTGAAGGTAACTACGGTTACAACGCGGCAACTGAAGAATACGGCAACATGATCGACTTCGGTATCCTGGATCCAACTAAAGTGACCCGTTCTGCACTGCAATACGCGGCATCTGTAGCTGGTCTGATGAT
GENC122	-	Human	Urine	Hospital-acquired	August-18	III	D	-	Cephalosporinase overproduction	R	R	R	R	R	R	R	R	s	s	R	R	s	s	s	R	TGCGTGTAGCCGCTAANCTGGCTGGCCTGACCGCTCAGAACGAAGACCAGAACGTAGGTATCAAAGTTGCGCTTCGCGCAATGGAAGCCCCTCTGCGTCAGATCGTGTCCAACGCCGGTGAAGAGCCATCAGTAGTTGCGAACAACGTGAAAGCGGGCGAAGGTAACTACGGTTACAACGCAGCAACCGAAGAATACGGCAACATGATCGACTTCGGTATCCTGGACCCAACTAAAGTTACCCGTTCTGCTCTGCAGTACGCGGCATCTGTAGCTGGCCTGATGAT
GENC123	-	Human	Urinary catheter	Hospital-acquired	August-18	IV	M	-	Wild-type	R	s	s	R	R	s	s	s	s	s	s	s	s	s	s	s	TGCGCGTTGCCGCTAANCTGGCTGGCCTGACCGCTCAGAACGAAGACCAGAACGTGGGTATCAAAGTTGCGCTGCGTGCAATGGAAGCGCCTCTGCGTCAAATCGTGTCTAACGCCGGTGAAGAGCCATCTGTGGTAGCAAACAAGGTTAAAGCGGGCGAAGGTAACTACGGTTACAACGCGGCAACTGAAGAATACGGCAACATGATCGACTTCGGTATCCTGGACCCAACTAAAGTGACCCGTTCTGCTCTGCAGTACGCGGCCTCTGTTGCTGGTCTGATGAT
GENC124	-	Human	Urine	Hospital-acquired	August-18	VI	A	-	ESBL	R	R	s	R	R	R	R	R	R	s	R	R	R	s	s	R	AAACTGGCTGGCCTGACTGCTCAGAACGAAGACCAGAACGTGGGTATCAAAGTTGCGCTGCGCGCAATGGAAGCTCCGCTGCGTCAGATCGTGTCCAACGCCGGTGAAGAGCCGTCTGTGGTTGCGAACAAGGTGAAAGCGGGTGAAGGTAACTACGGTTACAACGCGGCAACTGAAGAATACGGCAACATGATCGACTTCGGTATCCTGGATCCAACTAAAGTGACCCGTTCTGCTCTGCAATACGCGGCATCTGTAGCTGGCCTGATGAT
GENC125	-	Human	Urine	Hospital-acquired	August-18	VIII	B	-	Wild-type	R	s	s	R	R	s	s	s	s	s	s	s	s	s	s	s	AAACTGGCTGGCCTGACTGCTCAGAACGAAGACCAGAACGTGGGTATCAAAGTTGCGCTGCGCGCGATGGAAGCTCCTCTGCGTCAGATCGTGTCCAACGCCGGTGAAGAGCCGTCTGTGGTTGCGAACAACGTGAAAGCGGGTGAAGGTAACTACGGTTACAACGCGGCAACTGAAGAATACGGCAACATGATCGACTTCGGTATCCTGGATCCAACTAAAGTGACCCGTTCTGCACTGCAATACGCGGCATCTGTAGCTGGTCTGATGAT
GENC133	-	Human	Feces	Hospital-acquired	September-18	VI	A	-	Carbapenemase production	R	R	R	R	R	R	R	R	R	R	R	R	s	s	s	R	AAACTGGCTGGCCTGACTGCTCAGAACGAAGACCAGAACGTGGGTATCAAAGTTGCGCTGCGCGCAATGGAAGCTCCGCTGCGTCAGATCGTGTCCAACGCTGGTGAAGAGCCGTCTGTGGTTGCGAACAAGGTGAAAGCGGGTGAAGGTAACTACGGTTACAACGCGGCAACTGAAGAATACGGCAACATGATCGACTTCGGTATCCTGGATCCAACTAAAGTGACCCGTTCTGCTCTGCAATACGCGGCATCTGTAGCTGGCCTGATGAT
GENC134	-	Human	Peritoneal liquid	Hospital-acquired	September-18	IX	R	-	Wild-type	R	s	s	R	R	s	s	s	s	s	s	s	s	s	s	s	AAGCTGGCTGGCCTGACCGCTCAGAANGAAGACCANAACGTGGGTATCAAAGTTGCGCTGCGCGCAATGGAAGCTCCTCTGCGTCAGATCGTGTCCAACGCCGGTGAAGAGCCGTCTGTGGTTGCGAACAACGTGAAAGCGGGTGAAGGTAACTACGGTTACAACGCGGCAACTGAAGAATACGGCAACATGATCGACTTCGGTATCCTGGACCCAACTAAAGTGACCCGTTCTGCTCTGCAGTACGCGGCATCTGTAGCTGGCCTGATGAT
GENC135	-	Human	Pus	Hospital-acquired	August-18	VI	A	-	Wild-type	R	s	s	R	R	s	s	s	s	s	s	s	s	s	s	s	AAACTGGCTGGCCTGACTGCTCAGAACGAAGACCAGAACGTGGGTATCAAAGTTGCGCTGCGCGCAATGGAAGCTCCGCTGCGTCAGATCGTGTCCAACGCTGGTGAAGAGCCGTCTGTGGTTGCGAACAAGGTGAAAGCGGGTGAAGGTAACTACGGTTACAACGCGGCAACTGAAGAATACGGCAACATGATCGACTTCGGTATCCTGGATCCAACTAAAGTGACCCGTTCTGCTCTGCAATACGCGGCATCTGTAGCTGGCCTGATGAT
GENC138	-	Human	Catheter	Hospital-acquired	September-18	VI	A	-	ESBL	R	R	R	R	R	R	R	R	R	s	R	R	R	s	R	R	AAACTGGCTGGCCTGACTGCTCAGAACGAAGACCAGAACGTGGGTATCAAAGTTGCGCTGCGCGCAATGGAAGCTCCGCTGCGTCAGATCGTGTCCAACGCTGGTGAAGAGCCGTCTGTGGTTGCGAACAAGGTGAAAGCGGGTGAAGGTAACTACGGTTACAACGCGGCAACTGAAGAATACGGCAACATGATCGACTTCGGTATCCTGGATCCAACTAAAGTGACCCGTTCTGCTCTGCAATACGCGGCATCTGTAGCTGGCCTGATGAT
GENC139	-	Human	Blood	Hospital-acquired	September-18	UD4	L	-	ESBL	R	R	s	R	R	R	R	R	R	s	R	R	R	s	s	R	AAGCTGGCTGGCCTGACCGCTCAGAACGAAGACCAGAACGTGGGTATCAAAGTTGCGCTGCGCGCAATGGAAGCGCCTCTGCGTCAGATCGTTTCTAACGCCGGTGAAGAGCCATCTGTGGTTGCCAACAACGTGAAAGCGGGTGAAGGTAACTACGGTTACAACGCGGCAACGGAAGAATACGGCAACATGATCGACTTCGGTATCCTGGACCCAACAAAAGTGACCCGTTCTGCTCTGCAGTACGCGGCCTCTGTTGCTGGCCTGATGAT
GENC140	-	Human	Urine	Hospital-acquired	September-18	VIII	B	-	Wild-type	R	s	s	R	R	s	s	s	s	s	R	R	s	s	s	s	AAACTGGCTGGCCTGACTGCTCAGAACGAAGACCAGAACGTGGGTATCAAAGTTGCGCTGCGCGCGATGGAAGCTCCTCTGCGTCAGATCGTGTCCAACGCCGGTGAAGAGCCGTCTGTGGTTGCGAACAACGTGAAAGCGGGTGAAGGTAACTACGGTTACAACGCGGCAACTGAAGAATACGGCAACATGATCGACTTCGGTATCCTGGATCCAACTAAAGTGACCCGTTCTGCACTGCAATACGCGGCATCTGTAGCTGGTCTGATGAT
GENC152	-	Human	Blood	Hospital-acquired	September-18	VI	A	-	ESBL	R	R	R	R	R	R	R	R	R	s	R	R	s	s	s	R	AAACTGGCTGGCCTGACTGCTCAGAACGAAGACCAGAACGTGGGTATCAAAGTTGCGCTGCGCGCAATGGAAGCTCCGCTGCGTCAGATCGTGTCCAACGCCGGTGAAGAGCCGTCTGTGGTTGCGAACAAGGTGAAAGCGGGTGAAGGTAACTACGGTTACAACGCGGCAACTGAAGAATACGGCAACATGATCGACTTCGGTATCCTGGATCCAACTAAAGTGACCCGTTCTGCTCTGCAATACGCGGCATCTGTAGCTGGCCTGATGAT
GENC153	-	Human	Bone	Hospital-acquired	September-18	VIII	B	-	Wild-type	R	s	s	R	R	s	s	s	s	s	s	s	s	s	s	s	AAACTGGCTGGCCTGACTGCTCAGAACGAAGACCAGAACGTGGGTATCAAAGTTGCGCTGCGCGCGATGGAAGCTCCTCTGCGTCAGATCGTGTCCAACGCCGGTGAAGAGCCGTCTGTGGTTGCGAACAACGTGAAAGCGGGTGAAGGTAACTACGGTTACAACGCGGCAACTGAAGAATACGGCAACATGATCGACTTCGGTATCCTGGATCCAACTAAAGTGACCCGTTCTGCACTGCAATACGCGGCATCTGTAGCTGGTCTGATGAT
GENC154	-	Human	ENT	Community-acquired	September-18	VI	A	-	Wild-type	R	s	s	R	R	s	s	s	s	s	s	s	s	s	s	s	AAACTGGCTGGCCTGACTGCTCAGAACGAAGACCAGAACGTGGGTATCAAAGTTGCGCTGCGCGCAATGGAAGCTCCGCTGCGTCAGATCGTGTCCAACGCTGGTGAAGAGCCGTCTGTGGTTGCGAACAAGGTGAAAGCGGGTGAAGGTAACTACGGTTACAACGCGGCAACTGAAGAATACGGCAACATGATCGACTTCGGTATCCTGGATCCAACTAAAGTGACCCGTTCTGCTCTGCAATACGCGGCATCTGTAGCTGGCCTGATGAT
GENC155	-	Human	Urine	Hospital-acquired	September-18	VIII	B	-	ESBL	R	R	s	R	R	R	R	R	R	s	R	R	R	s	s	R	TGCGTGTAGCCGCTAANCTGGCTGGCCTGACTGCTCAGAACGAAGACCAGAACGTGGGTATCAAAGTTGCGCTGCGCGCGATGGAAGCTCCTCTGCGTCAGATCGTGTCCAACGCCGGTGAAGAGCCGTCTGTGGTTGCGAACAACGTGAAAGCGGGTGAAGGTAACTACGGTTACAACGCGGCAACTGAAGAATACGGCAACATGATCGACTTCGGTATCCTGGATCCAACTAAAGTGACCCGTTCTGCACTGCAATACGCGGCATCTGTAGCTGGTCTGATGAT
GENC156	-	Human	Catheter	Hospital-acquired	September-18	VIII	B	-	Wild-type	R	s	s	R	R	s	s	s	s	s	s	s	s	s	s	s	TGCGTGTAGCCGCTAANCTGGCTGGCCTGACTGCTCAGAACGAAGACCAGAACGTGGGTATCAAAGTTGCGCTGCGCGCGATGGAAGCTCCTCTGCGTCAGATCGTGTCCAACGCCGGTGAAGAGCCGTCTGTGGTTGCGAACAACGTGAAAGCGGGTGAAGGTAACTACGGTTACAACGCGGCAACTGAAGAATACGGCAACATGATCGACTTCGGTATCCTGGATCCAACTAAAGTGACCCGTTCTGCACTGCAATACGCGGCATCTGTAGCTGGTCTGATGAT
GENC175	-	Human	Urine	Hospital-acquired	October-18	VIII	B	-	Cephalosporinase overproduction	R	R	R	R	R	R	R	R	s	s	R	R	s	s	s	s	TGCGTGTAGCCGCTAANCTGGCTGGCCTGACTGCTCAGAACGAAGACCAGAACGTGGGTATCAAAGTTGCGCTGCGCGCGATGGAAGCTCCTCTGCGTCAGATCGTGTCCAACGCCGGTGAAGAGCCGTCTGTGGTTGCGAACAACGTGAAAGCGGGTGAAGGTAACTACGGTTACAACGCGGCAACTGAAGAATACGGCAACATGATCGACTTCGGTATCCTGGATCCAACTAAAGTGACCCGTTCTGCACTGCAATACGCGGCATCTGTAGCTGGTCTGATGAT
GENC176	-	Human	Pus	Hospital-acquired	October-18	IX	R	-	Wild-type	R	s	s	R	R	s	s	s	s	s	s	s	s	s	s	s	NTCGTGTAGCCGCTAAGCTGGCTGGCCTGACCGCTCAGAACGAAGACCAGAACGTGGGGATCAAAGTTGCGCTGCGCGCAATGGAAGCTCCTCTGCGTCAGATCGTTTCCAATGCCGGCGAAGAGCCATCTGTGGTTGCGAACAACGTGAAAGCGGGCGAAGGTAACTACGGCTACAACGCGGCAACGGAAGAATACGGCAACATGATCGACTTCGGTATCCTGGACCCAACTAAAGTGACCCGTTCTGCTCTGCAGTACGCGGCATCTGTAGCTGGCCTGATGAT
GENC183	-	Human	Urine	Hospital-acquired	October-18	I	J	-	ESBL	R	R	R	R	R	R	R	R	R	s	R	R	R	s	s	R	TGCGTGTTGCCGCTAAACTGGCAGGCCTGACCGCACAGAACGAAGATCAGAACGTGGGTATCAAAGTTGCGCTGCGCGCAATGGAAGCCCCTCTGCGTCAGATCGTTTCTAACGCCGGTGAAGAGCCATCTGTGGTTGCGAACAACGTGAAAGCGGGCGAAGGTAACTACGGTTACAACGCAGCAACTGAAGAATACGGCAACATGATCGACTTCGGTATCCTGGACCCAACGAAAGTGACCCGTTCTGCTCTGCAGTACGCGGCATCTGTCGCTGGCCTGATGAT
GENC184	-	Human	Catheter	Hospital-acquired	October-18	VI	A	-	ESBL	R	R	s	R	R	R	R	R	R	s	R	R	R	s	s	s	TGCGTGTAGCCGCTAANCTGGCTGGCCTGACTGCTCAGAACGAAGACCAGAACGTGGGTATCAAAGTTGCGCTGCGCGCAATGGAAGCTCCGCTGCGTCAGATCGTGTCCAACGCCGGTGAAGAGCCGTCTGTGGTTGCGAACAAGGTGAAAGCGGGTGAAGGTAACTACGGTTACAACGCGGCAACTGAAGAATACGGCAACATGATCGACTTCGGTATCCTGGATCCAACTAAAGTGACCCGTTCTGCTCTGCAATACGCGGCATCTGTAGCTGGCCTGATGAT
GENC185	-	Human	Blood	Hospital-acquired	October-18	VIII	B	-	Wild-type	R	s	s	R	R	s	s	s	s	s	s	s	s	s	s	s	TAACTGGCTGGCCTGACTGCTCAGAACGAAGACCAGAACGTGGGTATCAAAGTTGCGCTGCGCGCGATGGAAGCTCCTCTGCGTCAGATCGTGTCCAACGCCGGTGAAGAGCCGTCTGTGGTTGCGAACAACGTGAAAGCGGGTGAAGGTAACTACGGTTACAACGCGGCAACTGAAGAATACGGCAACATGATCGACTTCGGTATCCTGGATCCAACTAAAGTGACCCGTTCTGCTCTGCAATACGCGGCATCTGTAGCGGGTCTGATGAT
GENC186	-	Human	Burn	Hospital-acquired	October-18	UD4	L	-	ESBL	R	R	R	R	R	R	R	R	R	s	R	R	R	R	R	R	AAGCTGGCTGGCCTGACCGCTCAGAACGAAGACCAGAACGTGGGTATCAAAGTTGCGCTGCGCGCAATGGAAGCGCCTCTGCGTCAGATCGTTTCTAACGCCGGTGAAGAGCCATCTGTGGTTGCCAACAACGTGAAAGCGGGTGAAGGTAACTACGGTTACAACGCGGCAACGGAAGAATACGGCAACATGATCGACTTCGGTATCCTGGACCCAACAAAAGTGACCCGTTCTGCTCTGCAGTACGCGGCCTCTGTTGCTGGCCTGATGAT
GENC187	-	Human	Pus	Hospital-acquired	October-18	UD4	L	-	ESBL	R	R	s	R	R	R	R	R	R	s	R	R	R	s	s	R	AAGCTGGCTGGCCTGACCGCTCAGAACGAAGACCAGAACGTGGGTATCAAAGTTGCGCTGCGCGCAATGGAAGCGCCTCTGCGTCAGATCGTTTCTAACGCCGGTGAAGAGCCATCTGTGGTTGCCAACAACGTGAAAGCGGGTGAAGGTAACTACGGTTACAACGCGGCAACGGAAGAATACGGCAACATGATCGACTTCGGTATCCTGGACCCAACAAAAGTGACCCGTTCTGCTCTGCAGTACGCGGCCTCTGTTGCTGGCCTGATGAT
GENC188	-	Human	Feces	Hospital-acquired	October-18	XIV	S	-	ESBL	R	R	R	R	R	R	R	R	R	s	R	R	R	s	s	R	AAGCTGGCTGGCCTGACTGCTCAGAACGAAGACCAGAACGTGGGTATCAAAGTCGCGCTGCGCGCGATGGAAGCTCCGCTGCGTCAGATCGTGTCTAACGCCGGTGAAGAGCCGTCTGTGGTTGCGAACAACGTGAAAGCAGGGGAAGGTAACTACGGTTACAACGCGGCAACTGAAGAATACGGCAACATGATCGACTTCGGTATCCTGGATCCAACTAAAGTGACCCGTTCTGCTCTGCAATACGCGGCATCTGTAGCTGGCCTGATGAT
GENC199	-	Human	Urine	Hospital-acquired	October-18	I	J	-	ESBL	R	R	R	R	R	R	R	R	R	s	R	R	R	s	s	R	AAACTGGCAGGCCTGACCGCACAGAACGAAGATCAGAACGTGGGTATCAAAGTTGCGCTGCGCGCAATGGAAGCCCCTCTGCGTCAGATCGTTTCTAACGCCGGTGAAGAGCCATCTGTGGTTGCGAACAACGTGAAAGCGGGCGAAGGTAACTACGGTTACAACGCAGCAACTGAAGAATACGGCAACATGATCGACTTCGGTATCCTGGACCCAACGAAAGTGACCCGTTCTGCTCTGCAGTACGCGGCATCTGTCGCTGGCCTGATGAT
GENC200	-	Human	Urine	Hospital-acquired	October-18	VI	A	-	ESBL	R	R	R	R	R	R	R	R	R	s	R	R	R	s	s	R	AANCTGGCTGGCCTGACTGCTCAGAACGAAGACCAGAACGTGGGTATCAAAGTTGCGCTGCGCGCAATGGAAGCTCCGCTGCGTCAGATCGTGTCCAACGCTGGTGAAGAGCCGTCTGTGGTTGCGAACAAGGTGAAAGCGGGTGAAGGTAACTACGGTTACAACGCGGCAACTGAAGAATACGGCAACATGATCGACTTCGGTATCCTGGATCCAACTAAAGTGACCCGTTCTGCTCTGCAATACGCGGCATCTGTAGCTGGCCTGATGAT
GENC203	-	Human	Bone	Hospital-acquired	November-18	IX	R	-	Wild-type	R	s	s	R	R	s	s	s	s	s	s	s	s	s	s	s	AAGCTGGCTGGCCTGACCGCTCAGAACGAAGACCAGAACGTGGGTATCAAAGTTGCGCTGCGCGCAATGGAAGCTCCTCTGCGTCAGATCGTTTCCAACGCCGGTGAAGAGCCGTCTGTGGTTGCGAACAACGTGAAAGCGGGTGAAGGTAACTACGGTTACAACGCGGCAACTGAAGAATACGGCAACATGATCGACTTCGGTATCCTGGACCCAACTAAAGTGACCCGTTCTGCTCTGCAGTACGCGGCATCTGTAGCTGGCCTGATGAT
GENC204	-	Human	Blood	Hospital-acquired	October-18	UD4	L	-	ESBL	R	R	s	R	R	R	R	R	R	s	R	R	s	s	s	R	AAGCTGGCTGGCCTGACCGCTCAGAACGAAGACCAGAACGTGGGTATCAAAGTTGCGCTGCGCGCAATGGAAGCGCCTCTGCGTCAGATCGTTTCTAACGCCGGTGAAGAGCCATCTGTGGTTGCCAACAACGTGAAAGCGGGTGAAGGTAACTACGGTTACAACGCGGCAACGGAAGAATACGGCAACATGATCGACTTCGGTATCCTGGACCCAACAAAAGTGACCCGTTCTGCTCTGCAGTACGCGGCCTCTGTTGCTGGCCTGATGAT
GENC205	-	Human	Urine	Hospital-acquired	October-18	I	J	-	ESBL	R	R	R	R	R	R	R	R	R	s	R	R	R	s	s	R	AAACTGGCAGGCCTGACCGCACAGAACGAAGATCAGAACGTGGGTATCAAAGTTGCGCTGCGCGCAATGGAAGCCCCTCTGCGTCAGATCGTTTCTAACGCCGGTGAAGAGCCATCTGTGGTTGCGAACAACGTGAAAGCGGGCGAAGGTAACTACGGTTACAACGCAGCAACTGAAGAATACGGCAACATGATCGACTTCGGTATCCTGGACCCAACGAAAGTGACCCGTTCTGCTCTGCAGTACGCGGCATCTGTCGCTGGCCTGATGAT
GENC206	-	Human	Urine	Community-acquired	October-18	VIII	B	-	Wild-type	R	R	s	R	R	s	s	s	s	s	R	R	s	s	s	R	AAACTGGCTGGCCTGACTGCTCAGAACGAAGACCAGAACGTGGGTATCAAAGTTGCGCTGCGCGCGATGGAAGCTCCTCTGCGTCAGATCGTGTCCAACGCCGGTGAAGAGCCGTCTGTGGTTGCGAACAACGTGAAAGCGGGTGAAGGTAACTACGGTTACAACGCGGCAACTGAAGAATACGGCAACATGATCGACTTCGGTATCCTGGATCCAACTAAAGTGACCCGTTCTGCACTGCAATACGCGGCATCTGTAGCTGGTCTGATGAT
GENC207	-	Human	Urine	Community-acquired	November-18	xiii	na	-	Wild-type	R	s	s	R	R	s	s	s	s	s	s	s	s	s	s	s	AAGCTGGCTGGCCTGACTGCTCAGAACGAAGATCAGAACGTGGGTATCAAAGTTGCGCTGCGCGCAATGGAAGCGCCACTGCGTCAGATCGTGTCCAACGCCGGTGAAGAGCCATCCGTTGTAACCAACAACGTGAAAGCGGGCGAAGGTAACTACGGTTACAACGCGGCAACTGAAGAATATGGCAACATGATCGACTTCGGTATCCTGGACCCAACAAAAGTAACCCGTTCTGCTCTGCAGTATGCGGCTTCTGTTGCTGGCCTGATGAT
GENC208	-	Human	Urine	Hospital-acquired	November-18	UD4	L	-	ESBL	R	R	R	R	R	R	R	R	R	s	R	s	R	s	s	R	AAGCTGGCTGGCCTGACCGCTCAGAACGAAGACCAGAACGTGGGTATCAAAGTTGCGCTGCGCGCAATGGAAGCGCCTCTGCGTCAGATCGTTTCTAACGCCGGTGAAGAGCCATCTGTGGTTGCCAACAACGTGAAAGCGGGTGAAGGTAACTACGGTTACAACGCGGCAACGGAAGAATACGGCAACATGATCGACTTCGGTATCCTGGACCCAACAAAAGTGACCCGTTCTGCTCTGCAGTACGCGGCCTCTGTTGCTGGCCTGATGAT
GENC209	-	Human	Urine	Hospital-acquired	November-18	VI	A	-	ESBL	R	R	s	R	R	R	R	R	R	s	R	R	R	s	s	R	AAACTGGCTGGCCTGACTGCTCAGAACGAAGACCAGAACGTGGGTATCAAAGTTGCGCTGCGCGCAATGGAAGCTCCGCTGCGTCAGATCGTGTCCAACGCCGGTGAAGAGCCGTCTGTGGTTGCGAACAAGGTGAAAGCGGGTGAAGGTAACTACGGTTACAACGCGGCAACTGAAGAATACGGCAACATGATCGACTTCGGTATCCTGGATCCAACTAAAGTGACCCGTTCTGCTCTGCAATACGCGGCATCTGTAGCTGGCCTGATGAT
GENC210	-	Human	Blood	Community-acquired	November-18	IX	R	-	Wild-type	R	s	s	R	R	s	s	s	s	s	s	s	s	s	s	s	AAGCTGGCTGGCCTGACCGCTCAGAACGAAGACCAGAACGTGGGTATCAAAGTTGCGCTGCGCGCAATGGAAGCTCCTCTGCGTCAGATCGTTTCCAACGCCGGTGAAGAGCCATCTGTGGTTGCGAACAACGTGAAAGCGGGTGAAGGTAACTACGGTTACAACGCGGCAACTGAAGAATACGGCAACATGATCGACTTCGGTATCCTGGACCCAACTAAAGTGACCCGTTCTGCTCTGCAGTACGCGGCATCTGTAGCTGGCCTGATGAT
GENC211	-	Human	Blood	Community-acquired	November-18	II	Q	-	Wild-type	R	s	s	R	R	s	s	s	s	s	s	s	s	s	s	s	AAACTGGCTGGCCTGACTGCACAGAACGAAGACCAGAACGTGGGTATCAAAGTTGCGCTGCGCGCAATGGAAGCGCCTCTGCGTCAGATCGTTTCTAACGCCGGTGAAGAGCCATCTGTGGTTGCGAACAACGTGAAAGCGGGCGAAGGTAACTACGGTTACAACGCGGCAACTGAAGAATACGGCAACATGATCGACTTCGGTATTCTGGACCCAACTAAAGTTACCCGTTCTGCTCTGCAGTATGCGGCATCTGTAGCTGGCCTGATGAT
GENC212	-	Human	Blood	Hospital-acquired	November-18	VI	A	-	ESBL	R	R	R	R	R	R	R	R	R	s	R	R	R	s	R	R	AANCTGGCTGGCCTGACTGCTCAGAACGAAGACCAGAACGTGGGTATCAAAGTTGCGCTGCGCGCAATGGAAGCTCCGCTGCGTCAGATCGTGTCCAACGCTGGTGAAGAGCCGTCTGTGGTTGCGAACAAGGTGAAAGCGGGTGAAGGTAACTACGGTTACAACGCGGCAACTGAAGAATACGGCAACATGATCGACTTCGGTATCCTGGATCCAACTAAAGTGACCCGTTCTGCTCTGCAATACGCGGCATCTGTAGCTGGCCTGATGAT
GENC213	-	Human	Catheter	Hospital-acquired	November-18	VIII	B	-	ESBL	R	R	s	R	R	R	R	R	R	s	R	R	R	s	s	R	AANCTGGCTGGCCTGACTGCTCAGAACGAAGACCAGAACGTGGGTATCAAAGTTGCGCTGCGCGCGATGGAAGCTCCTCTGCGTCAGATCGTGTCCAACGCCGGTGAAGAGCCGTCTGTGGTTGCGAACAACGTGAAAGCGGGTGAAGGTAACTACGGTTACAACGCGGCAACTGAAGAATACGGCAACATGATCGACTTCGGTATCCTGGATCCAACTAAAGTGACCCGTTCTGCACTGCAATACGCGGCATCTGTAGCTGGTCTGATGAT
GENC214	-	Human	Urine	Hospital-acquired	November-18	VI	A	-	ESBL	R	R	s	R	R	R	R	R	R	s	R	R	R	s	s	s	AANCTGGCTGGCCTGACTGCTCAGAACGAAGACCAGAACGTGGGTATCAAAGTTGCGCTGCGCGCAATGGAAGCTCCGCTGCGTCAGATCGTGTCCAACGCCGGTGAAGAGCCGTCTGTGGTTGCGAACAAGGTGAAAGCGGGTGAAGGTAACTACGGTTACAACGCGGCAACTGAAGAATACGGCAACATGATCGACTTCGGTATCCTGGATCCAACTAAAGTGACCCGTTCTGCTCTGCAATACGCGGCATCTGTAGCTGGCCTGATGAT
GENC215	-	Human	Urine	Hospital-acquired	November-18	IX	R	-	Cephalosporinase overproduction	R	R	R	R	R	R	R	R	s	s	s	s	R	s	s	s	AAGCTGGCTGGCCTGACCGCTCAGAACGAAGACCAGAACGTGGGTATCAAAGTTGCGCTGCGCGCAATGGAAGCTCCTCTGCGTCAGATCGTGTCCAACGCCGGTGAAGAGCCATCTGTGGTTGCGAACAACGTGAAAGCGGGTGAAGGTAACTACGGTTACAACGCGGCAACTGAAGAATACGGCAACATGATCGACTTCGGTATCCTGGACCCAACTAAAGTGACCCGTTCTGCTCTGCAGTACGCTGCATCTGTAGCTGGCCTGATGAT
GENC216	-	Human	Urine	Hospital-acquired	November-18	VI	A-C	-	ESBL	R	R	s	R	R	R	R	R	R	s	R	s	s	s	s	s	AANCTGGCTGGCCTGACTGCTCAGAACGAAGACCAGAACGTGGGTATCAAAGTTGCGCTGCGCGCAATGGAAGCTCCGCTGCGTCAGATCGTGTCCAACGCCGGTGAAGAGCCGTCTGTGGTTGCGAACAAGGTGAAAGCGGGTGAAGGTAACTACGGTTACAACGCGGCAACTGAAGAATACGGCAACATGATCGACTTCGGTATCCTGGATCCAACTAAAGTGACCCGTTCTGCTCTGCAATACGCGGCATCTGTAGCTGGCCTGATGAT
GENC217	-	Human	Catheter	Hospital-acquired	November-18	UD4	L	-	ESBL	R	R	s	R	R	R	R	R	R	s	R	R	R	s	s	R	AAGCTGGCTGGCCTGACCGCTCAGAACGAAGACCAGAACGTGGGTATCAAAGTTGCGCTGCGCGCAATGGAAGCGCCTCTGCGTCAGATCGTTTCTAACGCCGGTGAAGAGCCATCTGTGGTTGCCAACAACGTGAAAGCGGGTGAAGGTAACTACGGTTACAACGCGGCAACGGAAGAATACGGCAACATGATCGACTTCGGTATCCTGGACCCAACAAAAGTGACCCGTTCTGCTCTGCAGTACGCGGCCTCTGTTGCTGGCCTGATGAT
GENC219	-	Human	Bronchial aspiration	Hospital-acquired	November-18	VI	A	-	ESBL	R	R	R	R	R	R	R	R	R	s	R	R	R	s	s	R	AANCTGGCTGGCCTGACTGCTCAGAACGAAGACCAGAACGTGGGTATCAAAGTTGCGCTGCGCGCAATGGAAGCTCCGCTGCGTCAGATCGTGTCCAACGCTGGTGAAGAGCCGTCTGTGGTTGCGAACAAGGTGAAAGCGGGTGAAGGTAACTACGGTTACAACGCGGCAACTGAAGAATACGGCAACATGATCGACTTCGGTATCCTGGATCCAACTAAAGTGACCCGTTCTGCTCTGCAATACGCGGCATCTGTAGCTGGCCTGATGAT
GENC220	-	Human	Peritoneal liquid	Hospital-acquired	November-18	VI	A	-	ESBL	R	R	R	R	R	R	R	R	R	s	R	R	R	s	R	R	AANCTGGCTGGCCTGACTGCTCAGAACGAAGACCAGAACGTGGGTATCAAAGTTGCGCTGCGCGCAATGGAAGCTCCGCTGCGTCAGATCGTGTCCAACGCTGGTGAAGAGCCGTCTGTGGTTGCGAACAAGGTGAAAGCGGGTGAAGGTAACTACGGTTACAACGCGGCAACTGAAGAATACGGCAACATGATCGACTTCGGTATCCTGGATCCAACTAAAGTGACCCGTTCTGCTCTGCAATACGCGGCATCTGTAGCTGGCCTGATGAT
GENC221	-	Human	Blood	Hospital-acquired	November-18	VIII	B	-	Wild-type	R	s	s	R	R	s	s	s	s	s	s	s	s	s	s	s	AAACTGGCTGGCCTGACTGCTCAGAACGAAGACCAGAACGTGGGTATCAAAGTTGCGCTGCGCGCGATGGAAGCTCCTCTGCGTCAGATCGTGTCCAACGCCGGTGAAGAGCCGTCTGTGGTTGCGAACAACGTGAAAGCGGGTGAAGGTAACTACGGTTACAACGCGGCAACTGAAGAATACGGCAACATGATCGACTTCGGTATCCTGGATCCAACTAAAGTGACCCGTTCTGCACTGCAATACGCGGCATCTGTAGCTGGTCTGATGAT
GENC222	-	Human	Urine	Hospital-acquired	November-18	VI	A	-	Cephalosporinase overproduction	R	R	R	R	R	R	s	s	s	s	s	s	s	s	s	s	AAACTGGCTGGCCTGACTGCTCAGAACGAAGACCAGAACGTGGGTATCAAAGTTGCGCTGCGCGCAATGGAAGCTCCGCTGCGTCAGATCGTGTCCAACGCTGGTGAAGAGCCGTCTGTGGTTGCGAACAAGGTGAAAGCGGGTGAAGGTAACTACGGTTACAACGCGGCAACTGAAGAATACGGCAACATGATCGACTTCGGTATCCTGGATCCAACTAAAGTGACCCGTTCTGCTCTGCAATACGCGGCATCTGTAGCTGGCCTGATGAT
GENC223	-	Human	Urine	Hospital-acquired	November-18	XI	G	-	Wild-type	R	s	s	R	R	s	s	s	s	s	s	s	s	s	s	s	CAACTGGCTGGCCTGTCCGGTCAGAACGAAGACCAGAACGTGGGTATCAAAGTTGCGCTGCGCGCGATGGAAGCGCCTCTGCGTCAGATCGTTTCCAACGCCGGTGAAGAGCCATCTGTTGTTACCAACAACGTGAAAGCGGGCGAAGGTAACTACGGTTACAACGCGGCAACTGAAGAATACGGCAACATGATCGACTTCGGTATCCTGGATCCAACTAAAGTGACCCGTTCTGCTCTGCAGTATGCGGCATCTGTAGCTGGCCTGATGAT
GENC224	-	Human	Urine	Hospital-acquired	November-18	UD4	L	-	Wild-type	R	s	s	R	R	s	s	s	s	s	R	s	s	s	s	s	TGCGCGTTGCCGCTAAGCTGGCTGGCCTGACCGCTCAGAACGAAGACCAGAACGTGGGTATCAAAGTTGCGCTGCGCGCAATGGAAGCGCCTCTGCGTCAGATCGTTTCTAACGCCGGTGAAGAGCCATCTGTGGTTGCCAACAACGTGAAAGCGGGTGAAGGTAACTACGGTTACAACGCGGCAACGGAAGAATACGGCAACATGATCGACTTCGGTATCCTGGACCCAACAAAAGTGACCCGTTCTGCTCTGCAGTACGCGGCCTCTGTTGCTGGCCTGATGAT
GENC225	-	Human	Urine	Community-acquired	November-18	VI	A	-	Wild-type	R	s	s	R	R	s	s	s	s	s	s	s	s	s	s	s	TGCGTGTAGCCGCTAAACTGGCTGGCCTGACTGCTCAGAACGAAGACCAGAACGTGGGTATCAAAGTTGCGCTGCGCGCAATGGAAGCTCCGCTGCGTCAGATCGTGTCCAACGCCGGTGAAGAGCCGTCTGTGGTTGCGAACAAGGTTAAAGCGGGTGAAGGTAACTACGGTTACAACGCGGCAACTGAAGAATACGGCAACATGATCGACTTCGGTATCCTGGATCCAACTAAAGTGACCCGTTCTGCTCTGCAATACGCGGCATCTGTAGCTGGCCTGATGAT
GENC233	-	Human	Pus	Hospital-acquired	November-18	XI	G	-	ESBL	R	R	s	R	R	R	R	R	R	s	R	R	s	s	s	R	TGCGTGTTGCCGCCAANCTGGCTGGCCTGTCCGGTCAGAACGAAGACCAGAACGTGGGTATCAAAGTTGCGCTGCGCGCGATGGAAGCGCCTCTGCGTCAGATCGTTTCCAACGCCGGTGAAGAGCCATCTGTTGTTACCAACAACGTGAAAGCGGGCGAAGGTAACTACGGTTACAACGCGGCAACAGAAGAATACGGCAACATGATCGACTTCGGTATCCTGGATCCAACTAAAGTGACCCGTTCTGCTCTGCAGTATGCGGCATCTGTAGCTGGCCTGATGAT
GENC246	-	Human	Blood	Hospital-acquired	November-18	I	J	-	Wild-type	R	s	s	R	R	s	s	s	s	s	s	s	s	s	s	s	TGCGTGTTGCCGCTAAACTGGCAGGCCTGACCGCACAGAACGAAGATCAGAACGTGGGTATCAAAGTTGCGCTGCGCGCAATGGAAGCCCCTCTGCGTCAGATCGTTTCTAACGCCGGTGAAGAGCCATCTGTGGTTGCGAACAACGTGAAAGCGGGCGAAGGTAACTACGGTTACAACGCAGCAACTGAAGAATACGGCAACATGATCGACTTCGGTATCCTGGACCCAACGAAAGTGACCCGTTCTGCTCTGCAGTACGCGGCATCTGTCGCTGGCCTGATGAT
GENC247	-	Human	Preserving liquid for graft	Hospital-acquired	November-18	IX	R	-	Cephalosporinase overproduction	R	R	s	R	R	R	R	s	s	s	s	s	s	s	s	s	TGCGTGTAGCCGCTAAGCTGGCTGGCCTGACCGCTCAGAACGAAGACCAGAACGTGGGTATCAAAGTTGCGCTGCGCGCAATGGAAGCTCCTCTGCGTCAGATCGTTTCCAACGCCGGCGAAGAGCCATCTGTGGTTGCGAACAACGTGAAAGCGGGTGAAGGTAACTACGGTTACAACGCGGCAACTGAAGAATACGGCAACATGATCGACTTCGGTATCCTGGACCCAACTAAAGTGACCCGTTCTGCTCTGCAGTACGCGGCATCTGTAGCTGGCCTGATGAT
GENC248	-	Human	Catheter	Hospital-acquired	November-18	VI	A	-	Cephalosporinase overproduction	R	R	R	R	R	R	R	R	s	s	s	s	s	s	s	s	TGCGTGTAGCCGCTAAACTGGCTGGCCTGACTGCTCAGAACGAAGACCAGAACGTGGGTATCAAAGTTGCGCTGCGCGCAATGGAAGCTCCGCTGCGTCAGATCGTGTCCAACGCCGGTGAAGAGCCGTCTGTGGTTGCGAACAAGGTGAAAGCGGGTGAAGGTAACTACGGTTACAACGCGGCAACTGAAGAATACGGCAACATGATCGACTTCGGTATCCTGGATCCAACTAAAGTGACCCGTTCTGCTCTGCAATACGCGGCATCTGTAGCTGGCCTGATGAT
GENC249	-	Human	Urine	Hospital-acquired	December-18	UD4	L	-	ESBL	R	R	s	R	R	R	R	R	R	s	R	R	R	s	s	R	TGCGCGTTGCCGCTAAGCTGGCTGGCCTGACCGCTCAGAACGAAGACCAGAACGTGGGTATCAAAGTTGCGCTGCGCGCAATGGAAGCGCCTCTGCGTCAGATCGTGTCTAACGCCGGGGAAGAGCCATCTGTAGTGGCGAACAAGGTTAAAGCGGGCGAAGGTAACTACGGTTACAACGCGGCAACGGAAGAATACGGCAACATGATCGACTTCGGTATCCTGGACCCAACAAAAGTGACCCGTTCTGCTCTGCAGTACGCGGCCTCTGTTGCTGGCCTGATGAT

## Sheet: Partial hsp60 reference panel
Supplementary Table 2. Partial hsp60 reference panel. See Supplementary Figure 1 for details
hsp60 cluster	Accession number	Partial hsp60 sequence
outgroup	AB008141.1	AAAATCGCTGGCCTGACCGGTCAGAACGAAGATCAGAACGTCGGTATCAAAGTTGCGCTGCGCGCAATGGAAGCGCCGCTGCGTCAGATCGTTTCCAACGCAGGTGAAGAGCCGTCTGTTGTTGCCAACAACGTGAAAGCAGGCGACGGTAACTACGGTTACAACGCGGCTACCGAAGAGTACGGCAACATGATCGACTTCGGTATCCTGGATCCGACTAAAGTCACCCGTTCTGCGCTGCAGTACGCGGCATCCGTTGCTGGTCTGATGAT
I	AJ417140.1	AAACTGGCAGGCCTGACCGCACAGAACGAAGATCAGAACGTGGGTATCAAAGTTGCGCTGCGCGCAATGGAAGCTCCTCTGCGTCAGATCGTTTCTAACGCCGGTGAAGAGCCATCTGTGGTTGCGAACAACGTGAAAGCGGGCGAAGGTAACTACGGTTACAACGCAGCAACTGAAGAATACGGCAACATGATCGACTTCGGTATCCTGGATCCAACGAAAGTGACCCGTTCTGCTCTGCAGTACGCGGCATCTGTCGCTGGCCTGATGAT
I	AJ567846.1	AAACTGGCAGGCCTGACCGCACAGAACGAAGATCAGAACGTGGGTATCAAAGTTGCGCTGCGCGCAATGGAAGCTCCTCTGCGTCAGATCGTTTCTAACGCCGGTGAAGAGCCATCTGTGGTTGCGAACAACGTGAAAGCGGGCGAAGGTAACTACGGTTACAACGCAGCAACTGAAGAATACGGCAACATGATCGACTTCGGTATCCTGGATCCAACGAAAGTGACCCGTTCTGCTCTGCAGTACGCGGCATCTGTCGCTGGCCTGATGAT
I	AJ567893.1	AAACTGGCAGGCCTGACCGCACAGAACGAAGATCAGAACGTGGGTATCAAAGTTGCGCTGCGCGCAATGGAAGCCCCTCTGCGTCAGATCGTTTCTAACGCCGGTGAAGAGCCATCTGTGGTTGCGAACAACGTGAAAGCGGGCGAAGGTAACTACGGTTACAACGCAGCAACTGAAGAATACGGCAACATGATCGACTTCGGTATCCTGGACCCAACGAAAGTGACCCGTTCTGCTCTGCAGTACGCGGCATCTGTCGCTGGCCTGATGAT
I	Enterobacter_asburiae_FXLQ00000000	AAACTGGCAGGCCTGACCGCACAGAACGAAGATCAGAACGTGGGTATCAAAGTTGCGCTGCGCGCAATGGAAGCCCCTCTGCGTCAGATCGTTTCTAACGCCGGTGAAGAGCCATCTGTAGTTGCGAACAACGTGAAAGCGGGCGAAGGTAACTACGGTTACAACGCAGCAACTGAAGAATACGGCAACATGATCGACTTCGGTATCCTGGATCCAACGAAAGTGACCCGTTCTGCTCTGCAGTACGCGGCATCTGTCGCTGGCCTGATGAT
II	AJ567849.1	AAACTGGCTGGCCTGACTGCACAGAACGAAGACCAGAACGTGGGTATCAAAGTTGCGCTGCGCGCAATGGAAGCGCCTCTGCGTCAGATCGTTTCTAACGCCGGTGAAGAGCCATCTGTGGTTGCGAACAACGTGAAAGCGGGCGAAGGTAACTACGGTTACAACGCGGCAACTGAAGAATACGGCAACATGATCGACTTCGGTATTCTGGACCCAACTAAAGTTACCCGTTCTGCTCTGCAGTATGCGGCATCTGTAGCTGGCCTGATGAT
II	AJ567862.1	AAACTGGCTGGCCTGACTGCACAGAACGAAGACCAGAACGTGGGTATCAAAGTTGCGCTGCGCGCAATGGAAGCGCCTCTGCGTCAGATCGTTTCTAACGCCGGTGAAGAGCCATCTGTGGTTGCGAACAACGTGAAAGCGGGCGAAGGTAACTACGGTTACAACGCGGCAACTGAAGAATACGGCAACATGATCGACTTCGGTATTCTGGACCCAACTAAAGTTACCCGTTCTGCTCTGCAGTATGCGGCATCTGTAGCTGGCCTGATGAT
II	AJ567886.1	AAACTGGCTGGCCTGACTGCACAGAACGAAGACCAGAACGTGGGTATCAAAGTTGCGCTGCGCGCAATGGAAGCGCCTCTGCGTCAGATCGTTTCTAACGCCGGTGAAGAGCCATCTGTGGTTGCGAACAACGTGAAAGCGGGCGAAGGTAACTACGGTTACAACGCGGCAACTGAAGAATACGGCAACATGATCGACTTCGGTATTCTGGACCCAACTAAAGTTACCCGTTCTGCTCTGCAGTATGCGGCATCTGTAGCTGGCCTGATGAT
II	AJ567888.1	AAACTGGCTGGCCTGACTGCACAGAACGAAGACCAGAACGTGGGTATCAAAGTTGCGCTGCGCGCAATGGAAGCGCCTCTGCGTCAGATCGTTTCTAACGCCGGTGAAGAGCCATCTGTGGTTGCGAACAACGTGAAAGCGGGCGAAGGTAACTACGGTTACAACGCGGCAACTGAAGAATACGGCAACATGATCGACTTCGGTATTCTGGACCCAACTAAAGTTACCCGTTCTGCTCTGCAGTATGCGGCATCTGTAGCTGGCCTGATGAT
II	AJ567899.1	AAACTGGCTGGCCTGACTGCACAGAACGAAGACCAGAACGTGGGTATCAAAGTTGCGCTGCGCGCAATGGAAGCGCCTCTGCGTCAGATCGTTTCTAACGCCGGTGAAGAGCCATCTGTGGTTGCGAACAACGTGAAAGCGGGCGAAGGTAACTACGGTTACAACGCGGCAACTGAAGAATACGGCAACATGATCGACTTCGGTATTCTGGACCCAACTAAAGTTACCCGTTCTGCTCTGCAGTATGCGGCATCTGTAGCTGGCCTGATGAT
II	Enterobacter_kobei_CP017181.1	AAACTGGCTGGCCTGACTGCACAGAACGAAGACCAGAACGTGGGTATCAAAGTTGCGCTGCGCGCAATGGAAGCGCCTCTGCGTCAGATCGTTTCTAACGCCGGTGAAGAGCCATCTGTGGTTGCGAACAACGTGAAAGCGGGCGAAGGTAACTACGGTTACAACGCGGCAACTGAAGAATACGGCAACATGATCGACTTCGGTATTCTGGACCCAACTAAAGTTACCCGTTCTGCTCTGCAGTATGCGGCATCTGTAGCTGGCCTGATGAT
III	AJ543781.1	AAACTGGCTGGCCTGACCGCTCAGAACGAAGACCAGAACGTAGGTATCAAAGTTGCGCTTCGCGCAATGGAAGCACCTCTGCGTCAGATCGTGTCCAACGCCGGTGAAGAGCCATCAGTAGTTGCGAACAACGTGAAAGCGGGCGAAGGTAACTACGGTTACAACGCAGCAACTGAAGAATACGGCAACATGATCGACTTCGGTATCCTGGACCCAACTAAAGTTACCCGTTCTGCTCTGCAGTACGCGGCATCTGTAGCTGGCCTGATGAT
III	AJ543789.1	AAACTGGCTGGCCTGACCGCTCAGAACGAAGACCAGAACGTAGGTATCAAAGTTGCGCTTCGCGCAATGGAAGCCCCTCTGCGTCAGATCGTGTCCAACGCCGGTGAAGAGCCATCAGTAGTTGCGAACAACGTGAAAGCGGGCGAAGGTAACTACGGTTACAACGCAGCAACCGAAGAATACGGCAACATGATCGACTTCGGTATCCTGGACCCAACTAAAGTTACCCGTTCTGCTCTGCAGTACGCGGCATCTGTAGCTGGCCTGATGAT
III	AJ567871.1	AAACTGGCTGGCCTGACCGCTCAGAACGAAGACCAGAACGTAGGTATCAAAGTTGCGCTTCGCGCAATGGAAGCCCCTCTGCGTCAGATCGTGTCCAACGCCGGTGAAGAGCCATCAGTAGTTGCGAACAACGTGAAAGCGGGCGAAGGTAACTACGGTTACAACGCAGCAACTGAAGAATACGGCAACATGATCGACTTCGGTATCCTGGACCCAACTAAAGTTACCCGTTCTGCTCTGCAGTACGCGGCATCTGTAGCTGGCCTGATGAT
III	AJ567872.1	AAACTGGCTGGCCTGACCGCTCAGAACGAAGACCAGAACGTAGGTATCAAAGTTGCGCTTCGCGCAATGGAAGCCCCTCTGCGTCAGATCGTGTCCAACGCCGGTGAAGAGCCATCAGTAGTTGCGAACAACGTGAAAGCGGGCGAAGGTAACTACGGTTACAACGCAGCAACTGAAGAATACGGCAACATGATCGACTTCGGTATCCTGGACCCAACTAAAGTTACCCGTTCTGCTCTGCAGTACGCGGCATCTGTAGCTGGCCTGATGAT
III	AJ567877.1	AAACTGGCTGGCCTGACCGCTCAGAACGAAGACCAGAACGTAGGTATCAAAGTTGCGCTTCGCGCAATGGAAGCCCCTCTGCGTCAGATCGTGTCCAACGCCGGTGAAGAGCCATCAGTAGTTGCGAACAACGTGAAAGCGGGCGAAGGTAACTACGGTTACAACGCAGCAACTGAAGAATACGGCAACATGATCGACTTCGGTATCCTGGACCCAACTAAAGTTACCCGTTCTGCTCTGCAGTACGCGGCATCTGTAGCTGGCCTGATGAT
III	AJ567880.1	AAACTGGCTGGCCTGACCGCTCAGAACGAAGACCAGAACGTAGGTATCAAAGTTGCGCTTCGCGCAATGGAAGCCCCTCTGCGTCAGATCGTGTCCAACGCCGGTGAAGAGCCATCAGTAGTTGCGAACAACGTGAAAGCGGGCGAAGGTAACTACGGTTACAACGCAGCAACTGAAGAATACGGCAACATGATCGACTTCGGTATCCTGGACCCAACTAAAGTTACCCGTTCTGCTCTGCAGTACGCGGCATCTGTAGCTGGCCTGATGAT
III	Enterobacter_hormaechei_subsp._hoffmannii_CP017186.1	AAACTGGCTGGCCTGACCGCTCAGAACGAAGACCAGAACGTAGGTATCAAAGTTGCGCTTCGCGCAATGGAAGCCCCTCTGCGTCAGATCGTGTCCAACGCCGGTGAAGAGCCATCAGTAGTTGCGAACAACGTGAAAGCGGGCGAAGGTAACTACGGTTACAACGCAGCAACTGAAGAATACGGCAACATGATCGACTTCGGTATCCTGGACCCAACTAAAGTTACCCGTTCTGCTCTGCAGTACGCGGCATCTGTAGCTGGCCTGATGAT
IV	AJ543784.1	AAACTGGCTGGCCTGACCGCTCAGAACGAAGACCAGAACGTGGGTATCAAAGTTGCGCTGCGCGCAATGGAAGCGCCTCTGCGTCAGATCGTGTCTAACGCCGGTGAAGAGCCATCTGTGGTAGCAAACAAGGTGAAAGCGGGCGAAGGTAACTACGGTTACAACGCGGCAACTGAAGAATACGGCAACATGATCGACTTCGGTATCCTGGACCCAACTAAAGTGACCCGTTCTGCTCTGCAGTACGCGGCCTCTGTTGCTGGTCTGATGAT
IV	AJ543806.1	AAACTGGCTGGCCTGACCGCTCAGAACGAAGACCAGAACGTGGGTATCAAAGTTGCGCTGCGCGCAATGGAAGCGCCTCTGCGTCAGATCGTGTCTAACGCCGGTGAAGAGCCATCTGTGGTAGCAAACAAGGTTAAAGCGGGCGAAGGTAACTACGGTTACAACGCGGCAACTGAAGAATACGGCAACATGATCGACTTCGGTATCCTGGACCCAACTAAAGTGACCCGTTCTGCTCTGCAGTACGCGGCCTCTGTTGCTGGTCTGATGAT
IV	AJ543807.1	AAACTGGCTGGCCTGACCGCTCAGAACGAAGACCAGAACGTGGGTATCAAAGTTGCGCTGCGCGCAATGGAAGCGCCTCTGCGTCAGATCGTGTCTAACGCCGGTGAAGAGCCATCTGTGGTGGCGAACAAGGTGAAAGCGGGCGAAGGTAACTACGGTTACAACGCTGCAACTGAAGAATACGGCAATATGATCGACTTCGGTATCCTGGACCCAACTAAAGTGACCCGTTCTGCTCTGCAGTACGCGGCCTCTGTTGCTGGTCTGATGAT
IV	AJ543867.1	AAACTGGCTGGCCTGACCGCTCAGAACGAAGACCAGAACGTGGGTATCAAAGTTGCGCTGCGCGCAATGGAAGCGCCTCTGCGTCAGATCGTGTCTAACGCCGGTGAAGAGCCATCTGTGGTGGCGAACAAGGTGAAAGCGGGCGAAGGTAACTACGGTTACAACGCGGCAACTGAAGAATACGGCAACATGATCGACTTCGGTATCCTGGACCCAACTAAAGTGACCCGTTCTGCTCTGCAGTACGCGGCCTCTGTTGCTGGTCTGATGAT
IV	AJ543877.1	AAACTGGCTGGCCTGACCGCTCAGAACGAAGACCAGAACGTGGGTATCAAAGTTGCGCTGCGCGCAATGGAAGCGCCTCTGCGTCAGATCGTGTCTAACGCCGGTGAAGAGCCATCTGTGGTGGCGAACAAGGTGAAAGCGGGCGAAGGTAACTACGGTTACAACGCGGCAACTGAAGAATACGGCAACATGATCGACTTCGGTATCCTGGACCCAACTAAAGTGACCCGTTCTGCTCTGCAGTACGCGGCCTCTGTTGCTGGTCTGATGAT
IV	AJ543889.1	AAACTGGCTGGCCTGACCGCTCAGAACGAAGACCAGAACGTGGGTATCAAAGTTGCGCTGCGCGCAATGGAAGCGCCTCTGCGTCAGATCGTGTCTAACGCCGGTGAAGAGCCATCTGTGGTGGCGAACAAGGTGAAAGCGGGCGAAGGTAACTACGGTTACAACGCTGCAACTGAAGAATACGGCAATATGATCGACTTCGGTATCCTGGACCCAACTAAAGTGACCCGTTCTGCTCTGCAGTACGCGGCCTCTGTTGCTGGTCTGATGAT
IV	AJ543893.1	AAACTGGCTGGCCTGACCGCTCAGAACGAAGACCAGAACGTGGGTATCAAAGTTGCGCTGCGCGCAATGGAAGCGCCTCTGCGTCAGATCGTGTCTAACGCCGGTGAAGAGCCATCTGTGGTGGCGAACAAGGTGAAAGCGGGCGAAGGTAACTACGGTTACAACGCTGCAACTGAAGAATACGGCAATATGATCGACTTCGGTATCCTGGACCCAACTAAAGTGACCCGTTCTGCTCTGCAGTACGCGGCCTCTGTTGCTGGTCTGATGAT
IV	Enterobacter_roggenkampii_CP017184.1	AAACTGGCTGGCCTGACCGCTCAGAACGAAGACCAGAACGTGGGTATCAAAGTTGCGCTGCGCGCAATGGAAGCGCCTCTGCGTCAGATCGTGTCTAACGCCGGTGAAGAGCCATCTGTGGTAGCAAACAAGGTTAAAGCGGGCGAAGGTAACTACGGTTACAACGCGGCAACTGAAGAATACGGCAACATGATCGACTTCGGTATCCTGGACCCAACTAAAGTGACCCGTTCTGCTCTGCAGTACGCGGCCTCTGTTGCTGGTCTGATGAT
V	AJ417114.1	AAACTGGCTGGCCTGACTGCTCAGAACGAAGATCAGAACGTGGGTATCAAAGTTGCGCTGCGCGCAATGGAAGCACCACTGCGTCAGATCGTTTCCAACGCCGGTGAAGAGCCATCCGTGGTTGCGAACATGGTGAAAGCGGGCGAAGGTAACTACGGTTACAACGCTGCAACTGAAGAATACGGCAACATGATCGACTTCGGTATCCTGGATCCAACCAAAGTGACCCGTTCTGCACTGCAGTACGCGGCCTCTGTAGCGGGTCTGATGAT
V	AJ862859.1	AAACTGGCTGGCCTGACTGCTCAGAACGAAGATCAGAACGTGGGTATCAAAGTTGCGCTGCGCGCAATGGAAGCACCACTGCGTCAGATCGTTTCCAACGCCGGTGAAGAGCCATCCGTGGTTGCGAACATGGTGAAAGCGGGCGAAGGTAACTACGGTTACAACGCTGCAACTGAAGAATACGGCAACATGATCGACTTCGGTATCCTGGATCCAACCAAAGTGACCCGTTCTGCACTGCAGTACGCGGCCTCTGTAGCGGGTCTGATGAT
V	AJ862861.1	AAACTGGCTGGCCTGACTGCTCAGAACGAAGATCAGAACGTGGGTATCAAAGTTGCGCTGCGCGCAATGGAAGCACCACTGCGTCAGATCGTTTCCAACGCCGGTGAAGAGCCATCCGTGGTTGCGAACATGGTGAAAGCGGGCGAAGGTAACTACGGTTACAACGCTGCAACTGAAGAATACGGCAACATGATCGACTTCGGTATCCTGGATCCAACCAAAGTGACCCGTTCTGCACTGCAGTACGCGGCCTCTGTAGCGGGTCTGATGAT
V	AJ862862.1	AAACTGGCTGGCCTGACTGCTCAGAACGAAGATCAGAACGTGGGTATCAAAGTTGCGCTGCGCGCAATGGAAGCACCACTGCGTCAGATCGTTTCCAACGCCGGTGAAGAGCCATCCGTGGTTGCGAACATGGTGAAAGCGGGCGAAGGTAACTACGGTTACAACGCTGCAACTGAAGAATACGGCAACATGATCGACTTCGGTATCCTGGATCCAACCAAAGTGACCCGTTCTGCACTGCAGTACGCGGCCTCTGTAGCGGGTCTGATGAT
V	AJ862863.1	AAACTGGCTGGCCTGACTGCTCAGAACGAAGATCAGAACGTGGGTATCAAAGTTGCGCTGCGCGCAATGGAAGCACCACTGCGTCAGATCGTTTCCAACGCCGGTGAAGAGCCATCCGTGGTTGCGAACATGGTGAAAGCGGGCGAAGGTAACTACGGTTACAACGCTGCAACTGAAGAATACGGCAACATGATCGACTTCGGTATCCTGGATCCAACCAAAGTGACCCGTTCTGCACTGCAGTACGCGGCCTCTGTAGCGGGTCTGATGAT
V	Enterobacter_ludwigii_CP017279.1	AAACTGGCTGGCCTGACTGCTCAGAACGAAGATCAGAACGTGGGTATCAAAGTTGCGCTGCGCGCAATGGAAGCACCACTGCGTCAGATCGTTTCCAACGCCGGTGAAGAGCCATCCGTGGTTGCGAACATGGTGAAAGCGGGCGAAGGTAACTACGGTTACAACGCTGCAACTGAAGAATACGGCAACATGATCGACTTCGGTATCCTGGATCCAACCAAAGTGACCCGTTCTGCACTGCAGTACGCGGCCTCTGTAGCGGGTCTGATGAT
VI	AJ543778.1	AAACTGGCTGGCCTGACTGCTCAGAACGAAGACCAGAACGTGGGTATCAAAGTTGCGCTGCGCGCAATGGAAGCTCCGCTGCGTCAGATCGTGTCCAACGCCGGTGAAGAGCCGTCTGTGGTTGCGAACAAGGTGAAAGCGGGTGAAGGTAACTACGGTTACAACGCGGCAACTGAAGAATACGGCAACATGATCGACTTCGGTATCCTGGATCCAACTAAAGTGACCCGTTCTGCTCTGCAATACGCGGCATCTGTAGCTGGCCTGATGAT
VI	AJ543782.1	AAACTGGCTGGCCTGACTGCTCAGAACGAAGACCAGAACGTGGGTATCAAAGTTGCGCTGCGCGCAATGGAAGCTCCGCTGCGTCAGATCGTGTCCAACGCCGGTGAAGAGCCGTCTGTGGTTGCGAACAAGGTGAAAGCGGGTGAAGGTAACTACGGTTACAACGCGGCAACTGAAGAATACGGCAACATGATCGACTTCGGTATCCTGGATCCAACTAAAGTGACCCGTTCTGCTCTGCAATACGCGGCATCTGTAGCTGGCCTGATGAT
VI	AJ567878.1	AAACTGGCTGGCCTGACTGCTCAGAACGAAGACCAGAACGTGGGTATCAAAGTTGCGCTGCGCGCAATGGAAGCTCCGCTGCGTCAGATCGTGTCCAACGCTGGTGAAGAGCCGTCTGTGGTTGCGAACAAGGTGAAAGCGGGTGAAGGTAACTACGGTTACAACGCGGCAACTGAAGAATACGGCAACATGATCGACTTCGGTATCCTGGATCCAACTAAAGTGACCCGTTCTGCTCTGCAATACGCGGCATCTGTAGCTGGCCTGATGAT
VI	AJ866507.1	AAACTGGCTGGCCTGACTGCTCAGAACGAAGACCAGAACGTGGGTATCAAAGTTGCGCTGCGCGCAATGGAAGCTCCGCTGCGTCAGATCGTGTCCAACGCCGGTGAAGAGCCGTCTGTGGTTGCGAACAAGGTGAAAGCGGGTGAAGGTAACTACGGTTACAACGCGGCAACTGAAGAATACGGCAACATGATCGACTTCGGTATCCTGGATCCAACTAAAGTGACCCGTTCTGCTCTGCAATACGCGGCATCTGTAGCTGGCCTGATGAT
VI	Enterobacter_hormaechei_subsp._oharae_CP017180.1	AAACTGGCTGGCCTGACTGCTCAGAACGAAGACCAGAACGTGGGTATCAAAGTTGCGCTGCGCGCAATGGAAGCTCCGCTGCGTCAGATCGTGTCCAACGCCGGTGAAGAGCCGTCTGTGGTTGCGAACAAGGTGAAAGCGGGTGAAGGTAACTACGGTTACAACGCGGCAACTGAAGAATACGGCAACATGATCGACTTCGGTATCCTGGATCCAACTAAAGTGACCCGTTCTGCTCTGCAATACGCGGCATCTGTAGCTGGCCTGATGAT
VI	Enterobacter_hormaechei_subsp._xiangfangensis_CP017183.1	AAACTGGCTGGCCTGACTGCTCAGAACGAAGACCAGAACGTGGGTATCAAAGTTGCGCTGCGCGCAATGGAAGCTCCGCTGCGTCAGATCGTGTCCAACGCCGGTGAAGAGCCGTCTGTGGTTGCGAACAAGGTGAAAGCGGGTGAAGGTAACTACGGTTACAACGCGGCAACTGAAGAATACGGCAACATGATCGACTTCGGTATCCTGGATCCAACTAAAGTGACCCGTTCTGCTCTGCAATACGCGGCATCTGTAGCTGGCCTGATGAT
VII	AJ417108.1	AAACTGGCTGGCCTGACTGCTCAGAACGAAGATCAGAACGTGGGTATCAAAGTTGCGCTGCGCGCGATGGAAGCTCCTCTGCGTCAGATCGTGTCCAACGCCGGTGAAGAGCCGTCTGTGGTTGCGAACAACGTGAAAGCGGGTGAAGGTAACTACGGTTACAACGCGGCAACTGAAGAATACGGCAACATGATCGACTTCGGTATCCTGGATCCAACTAAAGTGACCCGTTCTGCTCTGCAATACGCGGCATCTGTAGCTGGTCTGATGAT
VII	AJ862866.1	AAACTGGCTGGCCTGACTGCTCAGAACGAAGATCAGAACGTGGGTATCAAAGTTGCGCTGCGCGCGATGGAAGCACCTCTGCGTCAGATCGTGTCCAACGCCGGTGAAGAGCCGTCTGTGGTTGCGAACAACGTGAAAGCGGGTGAAGGTAACTACGGTTACAACGCGGCAACTGAAGAATACGGCAACATGATCGACTTCGGTATCCTGGATCCAACTAAAGTGACCCGTTCTGCTCTGCAATACGCGGCATCTGTAGCTGGTCTGATGAT
VII	AJ862867.1	AAACTGGCTGGCCTGACTGCTCAGAACGAAGATCAGAACGTGGGTATCAAAGTTGCGCTGCGCGCGATGGAAGCACCTCTGCGTCAGATCGTGTCCAACGCCGGTGAAGAGCCGTCTGTGGTTGCGAACAACGTGAAAGCGGGTGAAGGTAACTACGGTTACAACGCGGCAACTGAAGAATACGGCAACATGATCGACTTCGGTATCCTGGATCCAACTAAAGTGACCCGTTCTGCTCTGCAATACGCGGCATCTGTAGCTGGTCTGATGAT
VII	AJ866491.1	AAACTGGCTGGCCTGACTGCTCAGAACGAAGATCAGAACGTGGGTATCAAAGTTGCGCTGCGCGCGATGGAAGCACCTCTGCGTCAGATCGTGTCCAACGCCGGTGAAGAGCCGTCTGTGGTTGCGAACAACGTGAAAGCGGGTGAAGGTAACTACGGTTACAACGCGGCAACTGAAGAATACGGCAACATGATCGACTTCGGTATCCTGGATCCAACTAAAGTGACCCGTTCTGCTCTGCAATACGCGGCATCTGTAGCTGGTCTGATGAT
VII	CAI28773.1	AAACTGGCTGGCCTGACTGCTCAGAACGAAGATCAGAACGTGGGTATCAAAGTTGCGCTGCGCGCGATGGAAGCACCTCTGCGTCAGATCGTGTCCAACGCCGGTGAAGAGCCGTCTGTGGTTGCGAACAACGTGAAAGCGGGTGAAGGTAACTACGGTTACAACGCGGCAACTGAAGAATACGGCAACATGATCGACTTCGGTATCCTGGATCCAACTAAAGTGACCCGTTCTGCTCTGCAATACGCGGCATCTGTAGCTGGTCTGATGAT
VII	Enterobacter_hormaechei_subsp._hormaechei_MKEQ00000000.1	AACTGGCTGGCCTGACTGCTCAGAACGAAGATCAGAACGTGGGTATCAAAGTTGCGCTGCGCGCGATGGAAGCTCCTCTGCGTCAGATCGTGTCCAACGCCGGTGAAGAGCCGTCTGTGGTTGCGAACAACGTGAAAGCGGGTGAAGGTAACTACGGTTACAACGCGGCAACTGAAGAATACGGCAACATGATCGACTTCGGTATCCTGGATCCAACTAAAGTGACCCGTTCTGCTCTGCAATACGCGGCATCTGTAGCTGGTCTGATGAT
VIII	AJ543821.1	AAACTGGCTGGCCTGACTGCTCAGAACGAAGACCAGAACGTGGGTATCAAAGTTGCGCTGCGCGCGATGGAAGCTCCTCTGCGTCAGATCGTGTCCAACGCCGGTGAAGAGCCGTCTGTGGTTGCGAACAACGTGAAAGCGGGTGAAGGTAACTACGGTTACAACGCGGCAACTGAAGAATACGGCAACATGATCGACTTCGGTATTCTGGATCCAACTAAAGTGACCCGTTCTGCTCTGCAATACGCGGCATCTGTAGCGGGTCTGATGAT
VIII	AJ543849.1	AAACTGGCTGGCCTGACTGCTCAGAACGAAGACCAGAACGTGGGTATCAAAGTTGCGCTGCGCGCGATGGAAGCTCCTCTGCGTCAGATCGTGTCCAACGCCGGTGAAGAGCCGTCTGTGGTTGCGAACAACGTGAAAGCGGGTGAAGGTAACTACGGTTACAACGCGGCAACTGAAGAATACGGCAACATGATCGACTTCGGTATCCTGGATCCAACTAAAGTGACCCGTTCTGCACTGCAATACGCGGCATCTGTAGCGGGTCTGATGAT
VIII	AJ543857.1	AAACTGGCTGGCCTGACTGCTCAGAACGAAGACCAGAACGTGGGTATCAAAGTTGCGCTGCGCGCGATGGAAGCTCCTCTGCGTCAGATCGTGTCCAACGCCGGTGAAGAGCCGTCTGTGGTTGCGAACAACGTGAAAGCGGGTGAAGGTAACTACGGTTACAACGCGGCAACTGAAGAATACGGGAACATGATCGACTTCGGTATCCTGGATCCAACTAAAGTGACCCGTTCTGCACTGCAATACGCGGCATCTGTAGCTGGTCTGATGAT
VIII	AJ543908.1	AAACTGGCTGGCCTGACTGCTCAGAACGAAGACCAGAACGTGGGTATCAAAGTTGCGCTGCGCGCGATGGAAGCTCCTCTGCGTCAGATCGTGTCCAACGCCGGTGAAGAGCCGTCTGTGGTTGCGAACAACGTGAAAGCGGGTGAAGGTAACTACGGTTACAACGCGGCAACTGAAGAATACGGCAACATGATCGACTTCGGTATCCTGGATCCAACTAAAGTGACCCGTTCTGCACTGCAATACGCGGCATCTGTAGCTGGTCTGATGAT
VIII	AJ567884.1	AAACTGGCTGGCCTGACTGCTCAGAACGAAGACCAGAACGTGGGTATCAAAGTTGCGCTGCGCGCGATGGAAGCTCCTCTGCGTCAGATCGTGTCCAACGCCGGTGAAGAGCCGTCTGTGGTTGCGAACAACGTGAAAGCGGGTGAAGGTAACTACGGTTACAACGCGGCAACTGAAGAATACGGCAACATGATCGACTTCGGTATCCTGGATCCAACTAAAGTGACCCGTTCTGCTCTGCAATACGCGGCATCTGTAGCGGGTCTGATGAT
VIII	AJ567889.1	AAACTGGCTGGCCTGACTGCTCAGAACGAAGACCAGAACGTGGGTATCAAAGTTGCGCTGCGCGCGATGGAAGCTCCTCTGCGTCAGATCGTGTCCAACGCCGGTGAAGAGCCGTCTGTGGTTGCGAACAACGTGAAAGCGGGTGAAGGTAACTACGGTTACAACGCGGCAACTGAAGAATACGGCAACATGATCGACTTCGGTATCCTGGATCCAACTAAAGTGACCCGTTCTGCACTGCAATACGCGGCATCTGTAGCTGGTCTGATGAT
VIII	AJ567890.1	AAACTGGCTGGCCTGACTGCTCAGAACGAAGACCAGAACGTGGGTATCAAAGTTGCGCTGCGCGCGATGGAAGCTCCTCTGCGTCAGATCGTGTCCAACGCCGGTGAAGAGCCGTCTGTGGTTGCGAACAACGTGAAAGCGGGTGAAGGTAACTACGGTTACAACGCGGCAACTGAAGAATACGGCAACATGATCGACTTCGGTATCCTGGATCCAACTAAAGTGACCCGTTCTGCACTGCAATACGCGGCATCTGTAGCTGGTCTGATGAT
VIII	AJ567892.1	AAACTGGCTGGCCTGACTGCTCAGAACGAAGACCAGAACGTGGGTATCAAAGTTGCGCTGCGCGCGATGGAAGCTCCTCTGCGTCAGATCGTGTCCAACGCCGGTGAAGAGCCGTCTGTGGTTGCGAACAACGTGAAAGCGGGTGAAGGTAACTACGGTTACAACGCGGCAACTGAAGAATACGGCAACATGATCGACTTCGGTATCCTGGATCCAACTAAAGTGACCCGTTCTGCACTGCAATACGCGGCATCTGTAGCTGGTCTGATGAT
VIII	CAD66305	AAACTGGCTGGCCTGACTGCTCAGAACGAAGACCAGAACGTGGGTATCAAAGTTGCGCTGCGCGCGATGGAAGCTCCTCTGCGTCAGATCGTGTCCAACGCCGGTGAAGAGCCGTCTGTGGTTGCGAACAACGTGAAAGCGGGTGAAGGTAACTACGGTTACAACGCGGCAACTGAAGAATACGGCAACATGATCGACTTCGGTATCCTGGATCCAACTAAAGTGACCCGTTCTGCTCTGCAATACGCGGCATCTGTAGCGGGTCTGATGAT
VIII	CAI28810.1	AAACTGGCTGGCCTGACTGCTCAGAACGAAGACCAGAACGTGGGTATCAAAGTTGCGCTGCGCGCGATGGAAGCTCCTCTGCGTCAGATCGTGTCCAACGCCGGTGAAGAGCCGTCTGTGGTTGCGAACAACGTGAAAGCGGGTGAAGGTAACTACGGTTACAACGCGGCAACTGAAGAATACGGCAACATGATCGACTTCGGTATCCTGGATCCAACTAAAGTGACCCGTTCTGCACTGCAATACGCGGCATCTGTAGCTGGTCTGATGAT
VIII	Enterobacter_hormaechei_subsp._steigerwaltii_CP017179.1	AAACTGGCTGGCCTGACTGCTCAGAACGAAGACCAGAACGTGGGTATCAAAGTTGCGCTGCGCGCGATGGAAGCTCCTCTGCGTCAGATCGTGTCCAACGCCGGTGAAGAGCCGTCTGTGGTTGCGAACAACGTGAAAGCGGGTGAAGGTAACTACGGTTACAACGCGGCAACTGAAGAATACGGCAACATGATCGACTTCGGTATCCTGGATCCAACTAAAGTGACCCGTTCTGCACTGCAATACGCGGCATCTGTAGCTGGTCTGATGAT
IX	AJ543819.1	AAGCTGGCTGGCCTGACCGCTCAGAACGAAGACCAGAACGTGGGTATCAAAGTTGCGCTGCGCGCAATGGAAGCTCCTCTGCGTCAGATCGTTTCCAACGCCGGTGAAGAGCCATCTGTGGTTGCGAACAACGTGAAAGCGGGTGAAGGTAACTACGGTTACAACGCGGCAACTGAAGAATACGGCAACATGATCGACTTCGGTATCCTGGACCCAACTAAAGTGACCCGTTCTGCTCTGCAGTACGCGGCATCTGTAGCTGGCCTGATGAT
IX	AJ543820.1	AAGCTGGCTGGCCTGACCGCTCAGAACGAAGACCAGAACGTGGGTATCAAAGTTGCGCTGCGCGCAATGGAAGCTCCTCTGCGTCAGATCGTTTCCAACGCCGGTGAAGAGCCGTCTGTGGTTGCGAACAACGTGAAAGCGGGTGAAGGTAACTACGGTTACAACGCGGCAACTGAAGAATACGGCAACATGATCGACTTCGGTATCCTGGATCCAACTAAAGTGACCCGTTCTGCTCTGCAGTACGCGGCATCTGTAGCTGGCCTGATGAT
IX	AJ543878.1	AAGCTGGCTGGCCTGACCGCTCAGAACGAAGACCAGAACGTGGGTATCAAAGTTGCGCTGCGCGCAATGGAAGCTCCTCTGCGTCAGATCGTGTCCAACGCCGGTGAAGAGCCGTCTGTGGTTGCGAACAACGTGAAAGCGGGTGAAGGTAACTACGGTTACAACGCGGCAACTGAAGAATACGGCAACATGATCGACTTCGGTATCCTGGACCCAACTAAAGTGACCCGTTCTGCTCTGCAGTACGCTGCATCTGTAGCTGGCCTGATGAT
IX	AJ543881.1	AAGCTGGCTGGCCTGACCGCTCAGAACGAAGACCAGAACGTGGGTATCAAAGTTGCGCTGCGCGCAATGGAAGCTCCTCTGCGTCAGATCGTTTCCAACGCCGGTGAAGAGCCATCTGTGGTTGCGAACAACGTGAAAGCGGGCGAAGGTAACTACGGTTACAACGCGGCAACTGAAGAATACGGCAACATGATCGACTTCGGTATCCTGGACCCAACTAAAGTGACCCGTTCTGCTCTGCAGTACGCGGCATCTGTAGCTGGCCTGATGAT
IX	CAD66281.1	AAGCTGGCTGGCCTGACCGCTCAGAACGAAGACCAGAACGTGGGTATCAAAGTTGCGCTGCGCGCAATGGAAGCTCCTCTGCGTCAGATCGTTTCCAACGCCGGTGAAGAGCCATCTGTGGTTGCGAACAACGTGAAAGCGGGTGAAGGTAACTACGGTTACAACGCGGCAACTGAAGAATACGGCAACATGATCGACTTCGGTATCCTGGACCCAACTAAAGTGACCCGTTCTGCTCTGCAGTACGCGGCATCTGTAGCTGGCCTGATGAT
IX	CAD66282.1	AAGCTGGCTGGCCTGACCGCTCAGAACGAAGACCAGAACGTGGGTATCAAAGTTGCGCTGCGCGCAATGGAAGCTCCTCTGCGTCAGATCGTTTCCAACGCCGGTGAAGAGCCGTCTGTGGTTGCGAACAACGTGAAAGCGGGTGAAGGTAACTACGGTTACAACGCGGCAACTGAAGAATACGGCAACATGATCGACTTCGGTATCCTGGATCCAACTAAAGTGACCCGTTCTGCTCTGCAGTACGCGGCATCTGTAGCTGGCCTGATGAT
IX	Enterobacter_bugandensis_LT992502	AAGCTGGCTGGCCTGACCGCTCAGAACGAAGACCAGAACGTGGGTATCAAAGTTGCGCTGCGCGCAATGGAAGCTCCTCTGCGTCAGATCGTTTCCAACGCCGGTGAAGAGCCATCTGTGGTTGCGAACAACGTGAAAGCGGGTGAAGGTAACTACGGTTACAACGCGGCAACTGAAGAATACGGCAACATGATCGACTTCGGTATCCTGGACCCAACTAAAGTAACCCGTTCTGCTCTGCAGTACGCGGCATCTGTAGCTGGCCTGATGAT
X	AJ567887.1	AAACTGGCTGGCCTGACTGCTCAGAACGAAGATCAGAACGTGGGTATCAAAGTTGCGCTGCGCGCAATGGAAGCTCCACTGCGTCAGATCGTGTCCAACGCCGGTGAAGAGCCGTCTGTTGTGGCGAACAACGTGAAAGCAGGCGAAGGTAACTACGGTTACAACGCAGCAACTGAAGAATACGGCAACATGATCGACTTCGGTATCCTGGACCCAACTAAAGTTACCCGTTCTGCTCTGCAGTACGCGGCATCTGTAGCGGGTCTGATGAT
X	AJ567900.1	AAACTGGCTGGCCTGACCGCTCAGAACGAAGATCAGAACGTGGGTATCAAAGTTGCGCTGCGCGCAATGGAAGCTCCACTGCGTCAGATCGTGTCCAACGCCGGTGAAGAGCCGTCTGTTGTGGCGAACAACGTGAAAGCAGGCGAAGGTAACTACGGTTACAACGCAGCAACTGAAGAATACGGCAACATGATCGACTTCGGTATCCTGGACCCAACTAAAGTTACCCGTTCTGCTCTGCAGTACGCGGCCTCTGTAGCGGGTCTGATGAT
XI	AJ417139.1	AAACTGGCTGGCCTGTCCGGTCAGAACGAAGACCAGAACGTGGGTATCAAAGTTGCGCTGCGCGCGATGGAAGCGCCTCTGCGTCAGATCGTTTCCAACGCCGGTGAAGAGCCATCTGTTGTTACCAACAACGTGAAAGCGGGCGAAGGTAACTACGGTTACAACGCGGCAACAGAAGAATACGGCAACATGATCGACTTCGGTATCCTGGATCCAACTAAAGTGACCCGTTCTGCTCTGCAGTATGCGGCATCTGTAGCTGGCCTGATGAT
XI	AJ417142.1	AAACTGGCTGGCCTGTCCGGTCAGAACGAAGACCAGAACGTGGGTATCAAAGTTGCGCTGCGCGCGATGGAAGCGCCTCTGCGTCAGATCGTTTCCAACGCCGGTGAAGAGCCATCTGTTGTTACCAACAACGTGAAAGCGGGCGAAGGTAACTACGGTTACAACGCGGCAACTGAAGAATACGGCAACATGATCGACTTCGGTATCCTGGATCCAACTAAAGTGACCCGTTCTGCTCTGCAGTATGCGGCATCGGTAGCTGGCCTGATGAT
XI	AJ543768.1	AAACTGGCTGGCCTGTCCGGTCAGAACGAAGACCAGAACGTGGGTATCAAAGTTGCGCTGCGCGCGATGGAAGCGCCTCTGCGTCAGATCGTTTCCAACGCCGGTGAAGAGCCATCTGTTGTTACCAACAACGTGAAAGCGGGCGAAGGTAACTACGGTTACAACGCGGCAACAGAAGAATACGGCAACATGATCGACTTCGGTATCCTGGATCCAACTAAAGTGACCCGTTCTGCTCTGCAGTATGCGGCATCGGTAGCTGGCCTGATGAT
XI	AJ543855.1	AAACTGGCTGGCCTGTCCGGTCAGAACGAAGACCAGAACGTGGGTATCAAAGTTGCGCTGCGCGCGATGGAAGCGCCTCTGCGTCAGATCGTTTCCAACGCCGGTGAAGAGCCATCTGTTGTTACCAACAACGTGAAAGCGGGCGAAGGTAACTACGGTTACAACGCGGCAACAGAAGAATACGGCAACATGATCGACTTCGGTATCCTGGATCCAACTAAAGTGACCCGTTCTGCTCTGCAGTATGCGGCATCTGTAGCTGGCCTGATGAT
XI	Enterobacter_cloacae_subsp._cloacae_NC014121.1	AAACTGGCTGGCCTGTCCGGTCAGAACGAAGACCAGAACGTGGGTATCAAAGTTGCGCTGCGCGCGATGGAAGCGCCTCTGCGTCAGATCGTTTCCAACGCCGGTGAAGAGCCATCTGTTGTTACCAACAACGTGAAAGCGGGCGAAGGTAACTACGGTTACAACGCGGCAACTGAAGAATACGGCAACATGATCGACTTCGGTATCCTGGATCCAACTAAAGTGACCCGTTCTGCTCTGCAGTATGCGGCATCGGTAGCTGGCCTGATGAT
XII	AJ417143.1	AAACTGGCTGGCCTGACCGGTCAGAACGAAGACCAGAACGTGGGTATCAAAGTTGCGCTGCGCGCGATGGAAGCGCCTCTGCGTCAGATCGTTTCCAACGCCGGTGAAGAACCTTCTGTTGTCACCAACAACGTGAAAGCGGGCGAAGGTAACTACGGTTACAACGCGGCGACGGAAGAATACGGCAACATGATCGACTTCGGTATTCTGGACCCAACTAAAGTGACCCGTTCTGCTCTGCAGTACGCGGCTTCTGTAGCGGGTCTGATGAT
XII	AJ543817.1	AAACTGGCTGGCCTGACCGGTCAGAACGAAGACCAGAACGTGGGTATCAAAGTTGCGCTGCGCGCGATGGAAGCGCCTCTGCGTCAGATCGTTTCCAACGCCGGTGAAGAACCTTCTGTTGTCACCAACAACGTGAAAGCGGGCGAAGGTAACTACGGTTACAACGCGGCGACGGAAGAATACGGCAACATGATCGACTTCGGTATTCTGGACCCAACTAAAGTGACCCGTTCTGCTCTGCAGTACGCGGCTTCTGTAGCGGGTCTGATGAT
XII	AJ543847.1	AAACTGGCTGGCCTGACCGGTCAGAACGAAGACCAGAACGTGGGTATCAAAGTTGCGCTGCGCGCGATGGAAGCGCCTCTGCGTCAGATCGTTTCCAACGCCGGTGAAGAACCTTCTGTTGTCACCAACAACGTGAAAGCGGGCGAAGGTAACTACGGTTACAACGCGGCGACGGAAGAATACGGCAACATGATCGACTTCGGTATTCTGGACCCAACTAAAGTGACCCGTTCTGCTCTGCAGTACGCGGCTTCTGTAGCGGGTCTGATGAT
XII	AJ862872.1	AAACTGGCTGGCCTGACCGGTCAGAACGAAGACCAGAACGTGGGTATCAAAGTTGCGCTGCGCGCGATGGAAGCGCCTCTGCGTCAGATCGTTTCCAACGCCGGTGAAGAACCTTCTGTTGTCACCAACAACGTGAAAGCGGGCGAAGGTAACTACGGTTACAACGCGGCGACGGAAGAATACGGCAACATGATCGACTTCGGTATTCTGGACCCAACTAAAGTGACCCGTTCTGCTCTGCAGTACGCGGCTTCTGTAGCGGGTCTGATGAT
XII	Enterobacter_cloacae_subsp._dissolvens_CP003678.1	AAACTGGCTGGCCTGACCGGTCAGAACGAAGACCAGAACGTGGGTATCAAAGTTGCGCTGCGCGCGATGGAAGCGCCTCTGCGTCAGATCGTTTCCAACGCCGGTGAAGAACCTTCTGTTGTCACCAACAACGTGAAAGCGGGCGAAGGTAACTACGGTTACAACGCGGCGACGGAAGAATACGGCAACATGATCGACTTCGGTATTCTGGACCCAACTAAAGTGACCCGTTCTGCTCTGCAGTACGCGGCTTCTGTAGCGGGTCTGATGAT
xiii	AJ417128.1	AAGCTGGCTGGCCTGACCGCGCAAAACGAAGATCAGAACGTGGGTATCAAAGTTGCGCTGCGCGCAATGGAAGCACCTCTGCGTCAGATCGTATCCAATGCCGGTGAAGAGCCATCTGTTGTGACCAACAACGTGAAAGCGGGCGAAGGTAACTACGGTTACAACGCGGCAACGGAAGAATACGGCAACATGATCGACTTCGGTATCCTGGACCCAACAAAAGTAACCCGTTCTGCTCTGCAGTACGCGGCTTCTGTTGCTGGCCTGATGAT
xiii	AJ543837.1	AAGCTGGCTGGCCTGACTGCTCAGAACGAAGATCAGAACGTGGGTATCAAAGTTGCGCTGCGCGCGATGGAAGCACCACTGCGTCAGATCGTGTCCAACGCCGGTGAAGAGCCATCTGTTGTGACCAACAACGTGAAAGCGGGCGAAGGTAACTACGGTTACAACGCGGCAACGGAAGAATACGGCAACATGATCGACTTCGGTATCCTGGACCCAACTAAAGTAACCCGTTCTGCTCTGCAGTACGCGGCATCTGTAGCGGGCCTGATGAT
xiii	AJ543870.1	AAGCTGGCTGGCCTGACCGCGCAGAACGAAGATCAGAACGTGGGTATCAAAGTTGCGCTGCGCGCAATGGAAGCACCTCTGCGTCAGATCGTATCCAACGCCGGTGAAGAGCCATCTGTTGTGACCAACAACGTGAAAGCGGGCGAAGGTAACTACGGTTACAACGCGGCAACGGAAGAATACGGCAACATGATCGACTTCGGTATCCTGGACCCAACTAAAGTGACCCGTTCTGCTCTGCAGTATGCGGCATCTGTAGCTGGCCTGATGAT
xiii	AJ543872.1	AAGCTGGCTGGCCTGACCGCGCAGAACGAAGATCAGAACGTGGGTATCAAAGTTGCGCTGCGCGCAATGGAAGCACCTCTGCGTCAGATCGTATCCAACGCCGGTGAAGAGCCATCTGTTGTGACCAACAACGTGAAAGCGGGCGAAGGTAACTACGGTTACAACGCGGCAACGGAAGAATACGGCAACATGATCGACTTCGGTATCCTGGACCCAACTAAAGTGACCCGTTCTGCTCTGCAGTATGCGGCATCTGTAGCTGGCCTGATGAT
xiii	CAD66299.1	AAGCTGGCTGGCCTGACTGCTCAGAACGAAGATCAGAACGTGGGTATCAAAGTTGCGCTGCGCGCGATGGAAGCACCACTGCGTCAGATCGTGTCCAACGCCGGTGAAGAGCCATCTGTTGTGACCAACAACGTGAAAGCGGGCGAAGGTAACTACGGTTACAACGCGGCAACGGAAGAATACGGCAACATGATCGACTTCGGTATCCTGGACCCAACTAAAGTAACCCGTTCTGCTCTGCAGTACGCGGCATCTGTAGCGGGCCTGATGAT
xiii	CAD66332.1	AAGCTGGCTGGCCTGACCGCGCAGAACGAAGATCAGAACGTGGGTATCAAAGTTGCGCTGCGCGCAATGGAAGCACCTCTGCGTCAGATCGTATCCAACGCCGGTGAAGAGCCATCTGTTGTGACCAACAACGTGAAAGCGGGCGAAGGTAACTACGGTTACAACGCGGCAACGGAAGAATACGGCAACATGATCGACTTCGGTATCCTGGACCCAACTAAAGTGACCCGTTCTGCTCTGCAGTATGCGGCATCTGTAGCTGGCCTGATGAT
xiii	CAD66334.1	AAGCTGGCTGGCCTGACCGCGCAGAACGAAGATCAGAACGTGGGTATCAAAGTTGCGCTGCGCGCAATGGAAGCACCTCTGCGTCAGATCGTATCCAACGCCGGTGAAGAGCCATCTGTTGTGACCAACAACGTGAAAGCGGGCGAAGGTAACTACGGTTACAACGCGGCAACGGAAGAATACGGCAACATGATCGACTTCGGTATCCTGGACCCAACTAAAGTGACCCGTTCTGCTCTGCAGTATGCGGCATCTGTAGCTGGCCTGATGAT
xiii	CAD99100.1	AAACTGGCTGGCCTGACCGCTCAGAACGAAGATCAGAACGTGGGTATCAAAGTTGCGCTGCGCGCGATGGAAGCTCCTCTGCGTCAGATCGTGTCCAACGCCGGTGAAGAGCCGTCAGTTGTGACCAACAACGTGAAAGCGGGCGAAGGTAACTACGGTTACAACGCGGCAACGGAAGAATACGGCAACATGATCGACTTCGGTATCCTGGATCCAACGAAAGTGACCCGTTCTGCTCTGCAGTACGCGGCCTCTGTCGCTGGCCTGATGAT
xiii	Enterobacter_huaxiensis_QZCT01000000	AAACTGGCAGGCCTGACCGCTCAGAACGAAGATCAGAACGTGGGTATCAAAGTTGCGCTGCGCGCGATGGAAGCTCCTCTGCGTCAGATCGTGTCCAACGCCGGTGAAGAGCCGTCAGTTGTGACCAACAACGTGAAAGCGGGCGAAGGTAACTACGGTTACAACGCGGCAACTGAAGAATACGGCAACATGATCGACTTCGGTATTCTGGACCCAACGAAAGTAACCCGTTCTGCTCTGCAGTACGCGGCCTCTGTCGCTGGCCTGATGAT
xiii	Enterobacter_mori_AEXB00000000	AAGCTGGCAGGCCTGACTGCTCAGAACGAAGATCAGAACGTGGGTATCAAAGTTGCGCTGCGCGCGATGGAAGCACCACTGCGTCAGATCGTGTCCAACGCCGGTGAAGAGCCATCTGTTGTGACCAACAACGTGAAAGCGGGCGAAGGTAACTACGGTTACAACGCGGCAACTGAAGAATACGGCAACATGATCGACTTCGGTATCCTGGACCCAACTAAAGTAACCCGTTCTGCTCTGCAGTACGCGGCATCTGTAGCGGGCCTGATGAT
xiii	Enterobacter_soli_FYBB00000000	AAGCTGGCAGGCCTGACCGCACAGAACGAAGATCAGAACGTGGGTATCAAAGTTGCGCTGCGCGCAATGGAAGCACCACTGCGTCAGATCGTGTCCAACGCCGGTGAAGAGCCATCTGTTGTGACCAACAACGTGAAAGCGGGCGAAGGTAACTACGGTTACAACGCAGCAACTGAAGAATACGGCAACATGATCGACTTCGGTATCCTGGACCCAACTAAAGTGACCCGTTCTGCACTGCAGTACGCGGCATCTGTTGCTGGCCTGATGAT
xiii	Enterobacter_wuhouensis_SJOO00000000	AAGCTGGCTAGCCTGACCGCTCAGAACGAAGATCAGAACGTGGGTATCAAAGTTGCGCTGCGCGCGATGGAAGCGCCACTGCGTCAGATCGTGTCCAACGCCGGCGAAGAGCCATCTGTTGTGACCAACAACGTGAAAGCGGGTGAAGGTAACTACGGTTACAACGCTGCAACTGAAGAATACGGCAACATGATCGACTTCGGTATCCTGGACCCAACTAAAGTCACCCGTTCTGCTCTGCAGTACGCGGCGTCTGTAGCTGGCCTGATGAT
xiii	Enterobacter_cloacae_complex_clade_O_LVUF00000000	AAACTGGCTGGCCTGACCGCGCAGAACGAAGATCAGAACGTGGGTATCAAAGTTGCGCTGCGCGCAATGGAAGCACCTCTGCGTCAGATCGTATCCAACGCCGGTGAAGAGCCATCTGTTGTGACCAACAACGTGAAAGCGGGCGAAGGTAACTACGGTTACAACGCGGCAACGGAAGAATACGGCAACATGATCGACTTCGGTATCCTGGACCCAACTAAAGTGACCCGTTCTGCTCTGCAGTATGCGGCATCTGTAGCTGGCCTGATGAT
xiii	Enterobacter_cancerogenus_FYBA00000000	AAACTGGCTAACCTGACTGCTCAGAACGAAGATCAGAACGTGGGTATCAAAGTTGCGCTGCGCGCGATGGAAGCACCTCTGCGTCAGATCGTGTCCAACGCCGGTGAAGAGCCGTCTGTTGTGACTAACAACGTGAAAGCAGGTGAAGGTAACTACGGTTACAACGCAGCAACTGAAGAATACGGCAACATGATCGACTTCGGTATTCTGGACCCAACAAAAGTGACCCGTTCTGCTCTGCAGTATGCGGCATCTGTTGCTGGCCTGATGAT
XIV	Enterobacter_cloacae_complex_clade_S_ERS2281247	AAGCTGGCTGGCCTGACTGCTCAGAACGAAGACCAGAACGTGGGTATCAAAGTCGCGCTGCGCGCGATGGAAGCTCCGCTGCGTCAGATCGTGTCTAACGCCGGTGAAGAGCCGTCTGTGGTTGCGAACAACGTGAAAGCAGGGGAAGGTAACTACGGTTACAACGCGGCAACTGAAGAATACGGCAACATGATCGACTTCGGTATCCTGGATCCAACTAAAGTGACCCGTTCTGCTCTGCAATACGCGGCATCTGTAGCTGGCCTGATGAT
XIV	Enterobacter_cloacae_complex_clade_S_ERS2281248	AAGCTGGCTGGCCTGACTGCTCAGAACGAAGACCAGAACGTGGGTATCAAAGTCGCGCTGCGCGCGATGGAAGCTCCGCTGCGTCAGATCGTGTCTAACGCCGGTGAAGAGCCGTCTGTGGTTGCGAACAACGTGAAAGCAGGGGAAGGTAACTACGGTTACAACGCGGCAACTGAAGAATACGGCAACATGATCGACTTCGGTATCCTGGATCCAACTAAAGTGACCCGTTCTGCTCTGCAATACGCGGCATCTGTAGCTGGCCTGATGAT
XIV	Enterobacter_cloacae_complex_clade_S_LXPT00000000.1	AAGCTGGCTGGCCTGACTGCTCAGAACGAAGACCAGAACGTGGGTATCAAAGTTGCGCTGCGCGCGATGGAAGCTCCGCTGCGTCAGATCGTGTCCAACGCCGGTGAAGAGCCGTCTGTGGTTGCGAACAACGTGAAAGCAGGTGAAGGTAACTACGGTTACAACGCGGCAACTGAAGAATACGGCAACATGATCGACTTCGGTATCCTGGATCCAACTAAAGTGACCCGTTCTGCTCTGCAATACGCGGCATCTGTAGCTGGCCTGATGAT
XIV	Enterobacter_cloacae_complex_clade_S_LZEN00000000	AAGCTGGCTGGCCTGACTGCTCAGAACGAAGACCAGAACGTGGGTATCAAAGTTGCGCTGCGCGCGATGGAAGCTCCGCTGCGTCAGATCGTGTCCAACGCCGGTGAAGAGCCGTCTGTGGTTGCGAACAACGTGAAAGCAGGTGAAGGTAACTACGGTTACAACGCGGCAACTGAAGAATACGGCAACATGATCGACTTCGGTATCCTGGATCCAACTAAAGTGACCCGTTCTGCTCTGCAATACGCGGCATCTGTAGCTGGCCTGATGAT
XIV	Enterobacter_cloacae_complex_clade_S_NSIZ00000000.1	AAGCTGGCTGGCCTGACTGCTGAGAACGAAGACCAGAACGTGGGTATCAAAGTTGCGCTGCGCGCGATGGAAGCTCCGCTGCGTCAGATCGTGTCCAACGCCGGTGAAGAGCCGTCTGTGGTTGCGAACAACGTGAAAGCAGGTGAAGGTAACTACGGTTACAACGCGGCAACTGAAGAATACGGCAACATGATCGACTTCGGTATCCTGGATCCAACTAAAGTGACCCGTTCTGCTCTGCAATACGCGGCATCTGTAGCTGGCCTGATGAT
XIV	Enterobacter_quasihormaechei_SJON00000000.1	AAGCTGGCTGGCCTGACTGCTCAGAACGAAGACCAGAACGTGGGTATCAAAGTTGCGCTGCGCGCGATGGAAGCTCCGCTGCGTCAGATCGTGTCCAACGCCGGTGAAGAGCCGTCTGTGGTTGCGAACAACGTGAAAGCAGGTGAAGGTAACTACGGTTACAACGCGGCAACTGAAGAATACGGCAACATGATCGACTTCGGTATCCTGGATCCAACTAAAGTGACCCGTTCTGCTCTGCAATACGCGGCATCTGTAGCTGGCCTGATGAT
UD1	Enterobacter_cloacae_complex_clade_P_JDWG00000000.1	AAACTGGCTGGCCTGACTGCGCAGAACGAAGATCAGAACGTGGGTATCAAAGTTGCACTGCGTGCAATGGAAGCACCTCTGCGTCAGATCGTATCCAACGCCGGTGAAGAGCCATCTGTGGTTGCGAACAACGTGAAAGCGGGCGAAGGTAACTACGGTTACAACGCAGCGACTGAAGAATACGGCAACATGATCGACTTCGGTATCCTGGACCCAACTAAAGTGACCCGTTCTGCTCTGCAGTACGCGGCATCTGTTGCTGGCCTGATGAT
UD1	Enterobacter_cloacae_complex_clade_P_JDWH00000000.1	AAACTGGCTGGCCTGACTGCGCAGAACGAAGATCAGAACGTGGGTATCAAAGTTGCACTGCGTGCAATGGAAGCACCTCTGCGTCAGATCGTATCCAACGCCGGTGAAGAGCCATCTGTGGTTGCGAACAACGTGAAAGCGGGCGAAGGTAACTACGGTTACAACGCAGCGACTGAAGAATACGGCAACATGATCGACTTCGGTATCCTGGACCCAACTAAAGTGACCCGTTCTGCTCTGCAGTACGCGGCATCTGTTGCTGGCCTGATGAT
UD1	Enterobacter_cloacae_complex_clade_P_JUZJ00000000.1	AAGCTGGCTGGCCTGACTGCGCAGAACGAAGATCAGAACGTGGGTATCAAAGTTGCACTGCGTGCAATGGAAGCACCTCTGCGTCAGATCGTATCCAACGCCGGTGAAGAGCCATCTGTGGTTGCGAACAACGTGAAAGCGGGCGAAGGTAACTACGGTTACAACGCAGCGACTGAAGAATACGGCAACATGATCGACTTCGGTATCCTGGACCCAACTAAAGTGACCCGTTCTGCTCTGCAGTACGCGGCATCTGTTGCTGGCCTGATGAT
UD1	Enterobacter_cloacae_complex_clade_P_JUZQ00000000	AAGCTGGCTGGCCTGACTGCGCAGAACGAAGATCAGAACGTGGGTATCAAAGTTGCACTGCGTGCAATGGAAGCACCTCTGCGTCAGATCGTATCCAACGCCGGTGAAGAGCCATCTGTGGTTGCGAACAACGTGAAAGCGGGCGAAGGTAACTACGGTTACAACGCAGCGACTGAAGAATACGGCAACATGATCGACTTCGGTATCCTGGACCCAACTAAAGTGACCCGTTCTGCTCTGCAGTACGCGGCATCTGTTGCTGGCCTGATGAT
UD2	Enterobacter_cloacae_complex_clade_N_BBUQ00000000.1	AAACTGGCTGGCCTGACTGCGCAGAACGAAGATCAGAACGTGGGTATCAAAGTTGCGCTGCGCGCAATGGAAGCTCCTCTGCGTCAGATCGTGTCCAACGCCGGTGAAGAGCCATCAGTCGTAGCGAACAAAGTGAAAGCGGGCGAAGGTAACTACGGTTACAACGCAGCCACTGAAGAATACGGCAACATGATCGACTTCGGTATCCTGGACCCAACTAAAGTGACCCGTTCTGCTCTGCAGTACGCGGCATCTGTAGCGGGCCTGATGAT
UD2	Enterobacter_cloacae_complex_clade_N_CP021851.1	AAACTGGCTGGCCTGACTGCGCAGAACGAAGATCAGAACGTGGGTATCAAAGTTGCGCTGCGCGCAATGGAAGCTCCTCTGCGTCAGATCGTGTCCAACGCCGGTGAAGAGCCATCCGTCGTGGCGAACAAAGTGAAAGCGGGCGAAGGTAACTACGGTTACAACGCAGCCACTGAAGAATACGGCAACATGATCGACTTCGGTATCCTGGACCCAACTAAAGTGACCCGTTCTGCTCTGCAGTACGCGGCATCTGTAGCGGGCCTGATGAT
UD2	Enterobacter_cloacae_complex_clade_N_JZYX00000000.1	AAACTGGCTGGCCTGACTGCGCAGAACGAAGATCAGAACGTGGGTATCAAAGTTGCGCTGCGCGCAATGGAAGCTCCTCTGCGTCAGATCGTGTCCAACGCCGGTGAAGAGCCATCCGTCGTGGCGAACAAAGTGAAAGCGGGCGAAGGTAACTACGGTTACAACGCAGCCACTGAAGAATACGGCAACATGATCGACTTCGGTATCCTGGACCCAACTAAAGTGACCCGTTCTGCTCTGCAGTACGCGGCATCTGTAGCGGGCCTGATGAT
UD2	Enterobacter_cloacae_complex_clade_N_NPNR00000000	AAACTGGCTGGCCTGACTGCGCAGAACGAAGATCAGAACGTGGGTATCAAAGTTGCGCTGCGCGCAATGGAAGCTCCTCTGCGTCAGATCGTGTCCAACGCCGGTGAAGAGCCATCAGTCGTAGCGAACAAAGTGAAAGCGGGCGAAGGTAACTACGGTTACAACGCAGCCACTGAAGAATACGGCAACATGATCGACTTCGGTATCCTGGACCCAACTAAAGTGACCCGTTCTGCTCTGCAGTACGCGGCATCTGTAGCGGGCCTGATGAT
UD3	Enterobacter_cloacae_complex_clade_K_AZXZ00000000.1	AAACTGGCTGGCCTGACCGCTCAGAACGAAGATCAGAACGTGGGTATCAAAGTTGCGCTGCGCGCAATGGAAGCGCCTCTGCGTCAGATCGTGTCCAACGCCGGTGAAGAGCCATCTGTTGTGGCGAACAACGTTAAAGCGGGCGAAGGTAACTACGGTTACAACGCTGCAACCGAAGAATACGGCAACATGATCGACTTCGGTATCCTGGACCCAACTAAGGTAACCCGTTCTGCTCTGCAGTATGCGGCCTCTGTTGCTGGTCTGATGAT
UD3	Enterobacter_cloacae_complex_clade_K_FCNO00000000.1	AAACTGGCTGGCCTGACCGCTCAGAACGAAGATCAGAACGTGGGTATCAAAGTTGCGCTGCGCGCAATGGAAGCGCCTCTGCGTCAGATCGTGTCCAACGCCGGTGAAGAGCCATCTGTTGTGGCGAACAACGTTAAAGCGGGCGAAGGTAACTACGGTTACAACGCTGCAACCGAAGAATACGGCAACATGATCGACTTCGGTATCCTGGACCCAACTAAAGTAACCCGTTCTGCTCTGCAGTATGCGGCCTCTGTTGCTGGTCTGATGAT
UD3	Enterobacter_cloacae_complex_clade_K_JACW00000000.1	AAACTGGCTGGCCTGACCGCTCAGAACGAAGATCAGAACGTGGGTATCAAAGTTGCGCTGCGCGCAATGGAAGCGCCTCTGCGTCAGATCGTGTCCAACGCCGGTGAAGAGCCATCTGTTGTGGCGAACAACGTTAAAGCGGGCGAAGGTAACTACGGTTACAACGCGGCAACTGAAGAATACGGCAACATGATCGACTTCGGTATCCTGGACCCAACTAAAGTAACCCGTTCTGCTCTGCAGTATGCGGCCTCTGTTGCTGGTCTGATGAT
UD3	Enterobacter_cloacae_complex_clade_K_JWAU00000000	AAACTGGCTGGCCTGACCGCTCAGAACGAAGATCAGAACGTGGGTATCAAAGTTGCGCTGCGCGCAATGGAAGCGCCTCTGCGTCAGATCGTGTCCAACGCCGGTGAAGAGCCATCTGTTGTGGCGAACAACGTTAAAGCGGGCGAAGGTAACTACGGTTACAACGCGGCAACCGAAGAATACGGCAACATGATCGACTTCGGTATCCTGGACCCAACTAAAGTAACCCGTTCTGCTCTGCAGTACGCGGCCTCTGTTGCTGGTCTGATGAT
UD4	Enterobacter_cloacae_complex_clade_L_CP043318.1	AAGCTGGCTGGCCTGACCGCTCAGAACGAAGACCAGAACGTGGGTATCAAAGTTGCGCTGCGCGCAATGGAAGCGCCTCTGCGTCAGATCGTTTCTAACGCCGGTGAAGAGCCATCTGTGGTTGCCAACAACGTGAAAGCGGGCGAAGGTAACTACGGTTACAACGCGGCAACGGAAGAATACGGCAACATGATCGACTTCGGTATCCTGGACCCAACAAAAGTGACCCGTTCTGCTCTGCAGTACGCGGCCTCTGTTGCGGGTCTGATGAT
UD4	Enterobacter_cloacae_complex_clade_L_JVIL00000000.1	AAGCTGGCTGGCCTGACCGCTCAGAACGAAGACCAGAACGTGGGTATCAAAGTTGCGCTGCGCGCAATGGAAGCGCCTCTGCGTCAGATCGTGTCTAACGCCGGGGAAGAGCCATCTGTAGTGGCGAACAAGGTTAAAGCGGGCGAAGGTAACTACGGTTACAACGCGGCAACGGAAGAATACGGCAACATGATCGACTTCGGTATCCTGGACCCAACAAAAGTGACCCGTTCTGCTCTGCAGTACGCGGCCTCTGTTGCTGGCCTGATGAT
UD4	Enterobacter_cloacae_complex_clade_L_JZKT00000000.1	AAGCTGGCTGGCCTGACCGCTCAGAACGAAGACCAGAACGTGGGTATCAAAGTTGCGCTGCGCGCAATGGAAGCGCCTCTGCGTCAGATCGTTTCTAACGCCGGTGAAGAGCCATCTGTGGTTGCCAACAACGTGAAAGCGGGCGAAGGTAACTACGGTTACAACGCGGCAACGGAAGAATACGGCAACATGATCGACTTCGGTATCCTGGACCCAACAAAAGTGACCCGTTCTGCTCTGCAGTACGCGGCCTCTGTTGCGGGTCTGATGAT
UD4	Enterobacter_cloacae_complex_clade_L_LEDN00000000	AAGCTGGCTGGCCTGACCGCTCAGAACGAAGACCAGAACGTGGGTATCAAAGTTGCGCTGCGCGCAATGGAAGCGCCTCTGCGTCAGATCGTGTCTAACGCCGGGGAAGAGCCATCTGTAGTGGCGAACAAGGTTAAAGCGGGCGAAGGTAACTACGGTTACAACGCGGCAACGGAAGAATACGGCAACATGATCGACTTCGGTATCCTGGACCCAACAAAAGTGACCCGTTCTGCTCTGCAGTACGCGGCCTCTGTTGCTGGCCTGATGAT
UD5	Enterobacter_oligotrophica_AP019007.1	AAACTGGCTGGCCTGACCGCTCAGAACGAAGACCAGAATGTGGGTATCAAAGTTGCGCTGCGCGCGATGGAAGCCCCTCTGCGTCAGATCGTTTCTAACGCCGGTGAAGAGCCATCTGTTGTTGCGAACAACGTGAAAGCGGGCGAAGGTAACTACGGTTACAACGCTGCAACTGAAGAATACGGCAACATGATCGACTTCGGTATCCTGGACCCAACGAAAGTGACTCGTTCTGCTCTGCAGTACGCGGCATCTGTTGCTGGTCTGATGAT
UD6	Enterobacter_chuandaensis_QZCS00000000	AAACTGGCTGGCCTGACCGCTCAGAACGAAGACCAGAACGTGGGTATCAAAGTTGCGCTGCGCGCGATGGAAGCTCCTCTGCGTCAGATCGTGTCCAACGCCGGTGAAGAGCCATCTGTCGTTGCGAACAACGTGAAAGCGGGCGAAGGTAACTACGGTTACAACGCTGCAACTGAAGAATACGGCAACATGATCGACTTCGGTATCCTGGATCCAACTAAAGTGACCCGTTCTGCTCTGCAGTACGCGGCATCTGTAGCTGGCCTGATGAT
UD6	Enterobacter_cloacae_complex_clade_T_MTKD00000000	AAACTGGCTGGCCTGACCGCTCAGAACGAAGACCAGAACGTGGGTATCAAAGTTGCGCTGCGCGCGATGGAAGCTCCTCTGCGTCAGATCGTGTCCAACGCCGGTGAAGAGCCATCTGTCGTTGCGAACAACGTGAAAGCGGGCGAAGGTAACTACGGTTACAACGCTGCAACTGAAGAATACGGCAACATGATCGACTTCGGTATCCTGGACCCAACTAAAGTGACCCGTTCTGCTCTGCAGTACGCGGCATCTGTAGCTGGCCTGATGAT
