# Supplementary material for: Wide Distribution and Specific Resistance Pattern to Third-Generation Cephalosporins of Enterobacter cloacae Complex Members in Humans and in the Environment in Guadeloupe (French West Indies)
Source: Front Microbiol. 2021 Jun 25;12:628058. doi: 10.3389/fmicb.2021.628058 (PMC8268024; doi:10.3389/fmicb.2021.628058)
Supplement: Supplementary Table 3 — Details of genetic content of sequenced E. hormaechei subsp. xiangfangensis (C-VI – clade A; n = 42) and E. hormaechei subsp. steigerwaltii (C-VIII – clade B; n = 86). [file Table_3.xlsx]

## Sheet: Table S3
Supplementary Table 3. Details of genetic content of sequenced E. hormaechei subsp. xiangfangensis (C-VI – clade A; n=42) and E. hormaechei subsp. steigerwaltii (C-VIII – clade B; n=86).
BioSample accession number	SRA accession number	Strain ID	Origin	Origin details	Date of sampling	Enterobacter cloacae complex identification			isMLST identification								VFDB output
						Current subspecies names	hsp60 cluster	WGS clade	Sequence type	dnaA	fusA	gyrB	leuS	pyrG	rplB	rpoB	astA	cheY	chuA/shuA	chuS	csgB	csgD	csgE	csgG	entA	entB	entE	entS	fepA	fepB	fepC	fepD	flgG	flhA	fliG	fliM	fliP	fyuA	gtrA	gtrB	iroB	iroC	iroD	iroE	iroN	irp1	irp2	ompA	senB
SAMN15680734	SRR12430283	ECC004	Anolis marmoratus	-	January-17	E. hormaechei subsp. steigerwaltii	VIII	B	90	58	37	4	6	42	4	25	0	1	1	0	1	1	1	0	1	1	1	1	1	0	1	1	0	0	1	1	0	0	1	1	1	1	1	1	1	0	0	0	0
SAMN15680735	SRR12430282	ECC011	Anolis marmoratus	-	February-17	E. hormaechei subsp. steigerwaltii	VIII	B	90	58	37	4	6	42	4	25	0	1	1	0	1	1	1	1	1	1	1	1	1	0	1	1	0	0	1	1	0	0	1	1	1	1	1	1	1	0	0	1	0
SAMN15680736	SRR12430243	ECC029	Anolis marmoratus	-	March-17	E. hormaechei subsp. steigerwaltii	VIII	B	1444	4	169	4	81	112	4	6	0	1	1	1	1	1	1	1	1	1	1	1	1	0	1	1	0	0	1	1	0	0	0	0	1	1	1	1	1	0	0	1	0
SAMN15680737	SRR12430232	ECC032	Anolis marmoratus	-	March-17	E. hormaechei subsp. steigerwaltii	VIII	B	1499	387	37	268	120	42	4	123	0	1	1	0	1	1	1	1	1	1	1	1	1	0	1	1	0	0	1	1	0	0	1	1	1	1	1	1	1	0	0	1	0
SAMN15680738	SRR12430308	ECC033	Anolis marmoratus	-	March-17	E. hormaechei subsp. steigerwaltii	VIII	B	1491	4	37	14	125	371	50	6	0	1	1	0	1	1	0	1	1	1	1	1	1	0	1	1	1	0	1	1	0	0	0	0	1	1	1	1	1	0	0	1	0
SAMN15680739	SRR12430297	ECC037	Anolis marmoratus	-	March-17	E. hormaechei subsp. steigerwaltii	VIII	B	1491	4	37	14	125	371	50	6	0	1	1	0	1	1	0	1	1	1	1	1	1	0	1	1	1	0	1	1	0	0	0	0	1	1	1	1	1	0	0	1	0
SAMN15680740	SRR12430286	ECC055	Anolis marmoratus	-	March-17	E. hormaechei subsp. steigerwaltii	VIII	B	281	100	4	4	6	92	30	25	0	1	1	0	1	1	1	1	1	1	1	1	1	0	1	1	0	0	1	1	1	0	0	0	1	1	1	1	1	0	0	1	0
SAMN15680741	SRR12430216	ECC057	Anolis marmoratus	-	March-17	E. hormaechei subsp. steigerwaltii	VIII	B	1442	4	37	4	85	42	30	124	0	1	1	0	1	1	1	1	1	1	1	1	1	0	0	1	0	0	1	1	0	0	0	1	1	1	1	1	1	0	0	1	0
SAMN15680742	SRR12430205	ECC062	Anolis marmoratus	-	March-17	E. hormaechei subsp. steigerwaltii	VIII	B	1429	4	37	4	85	11	30	25	0	1	1	0	1	1	1	1	1	1	1	1	1	0	0	1	0	0	1	1	0	0	0	1	1	1	1	1	1	0	0	1	0
SAMN15680743	SRR12430322	ECC068	Anolis marmoratus	-	March-17	E. hormaechei subsp. steigerwaltii	VIII	B	1425	4	37	4	40	11	4	6	0	1	1	0	1	1	1	1	1	1	1	1	1	0	1	1	0	0	1	1	1	0	0	0	1	1	1	1	1	0	0	1	1
SAMN15680744	SRR12430281	ECC069	Anolis marmoratus	-	March-17	E. hormaechei subsp. steigerwaltii	VIII	B	1447	51	37	14	410	11	4	6	0	1	1	0	1	1	1	1	1	1	1	1	1	0	1	1	0	0	1	1	1	0	0	0	1	1	1	1	1	0	0	1	0
SAMN15680745	SRR12430270	ECC076	Anolis marmoratus	-	March-17	E. hormaechei subsp. steigerwaltii	VIII	B	1495	62	4	15	480	187	4	36	0	1	1	0	1	1	1	1	1	1	1	1	1	0	1	1	0	0	1	1	0	0	0	0	1	1	1	1	1	0	0	1	1
SAMN15680746	SRR12430259	ECC077	Anolis marmoratus	-	March-17	E. hormaechei subsp. steigerwaltii	VIII	B	1495	62	4	15	480	187	4	36	0	1	1	0	1	1	1	1	1	1	1	1	1	0	1	1	0	0	1	1	0	0	0	0	1	1	1	1	1	0	0	1	1
SAMN15680747	SRR12430250	ECC079	Anolis marmoratus	-	March-17	E. hormaechei subsp. steigerwaltii	VIII	B	416	116	4	15	6	42	4	25	0	1	1	0	1	1	1	1	1	1	1	1	1	0	1	1	0	0	1	1	0	0	0	0	1	1	1	1	1	0	0	1	0
SAMN15680748	SRR12430249	ECC089	Anolis marmoratus	-	March-17	E. hormaechei subsp. steigerwaltii	VIII	B	1449	51	4	268	85	92	30	124	0	1	1	0	1	1	1	1	1	1	1	1	1	0	1	1	1	0	1	1	0	0	0	0	1	1	1	1	1	0	0	1	0
SAMN15680749	SRR12430248	ECC094	Anolis marmoratus	-	March-17	E. hormaechei subsp. steigerwaltii	VIII	B	329	4	37	4	6	92	4	6	0	1	1	1	1	1	1	1	1	1	1	1	1	0	1	1	1	0	1	1	0	0	1	0	1	1	1	1	1	0	0	1	0
SAMN15680750	SRR12430247	ECC130	Anolis marmoratus	-	April-17	E. hormaechei subsp. steigerwaltii	VIII	B	1490	51	4	4	473	42	4	25	0	1	1	1	1	1	1	1	1	1	1	1	1	0	1	1	1	0	1	1	1	0	0	1	1	1	1	1	1	0	0	1	0
SAMN15680751	SRR12430246	ECC136	Anolis marmoratus	-	April-17	E. hormaechei subsp. steigerwaltii	VIII	B	1490	51	4	4	473	42	4	25	0	1	1	1	1	1	1	1	1	1	1	1	1	0	1	1	1	0	1	1	1	0	0	1	1	1	1	1	1	0	0	1	0
SAMN15680752	SRR12430245	ECC140	Anolis marmoratus	-	April-17	E. hormaechei subsp. steigerwaltii	VIII	B	1471	4	251	4	6	95	4	6	0	1	1	0	1	1	1	1	1	1	1	1	1	0	1	1	1	0	1	1	0	0	0	0	1	1	1	1	1	0	0	1	0
SAMN15680753	SRR12430244	ECC146	Anolis marmoratus	-	April-17	E. hormaechei subsp. xiangfangensis	VI	A	1445	10	20	148	178	45	4	6	0	1	1	1	1	1	1	1	1	1	1	1	1	1	0	1	1	1	1	1	0	0	0	0	0	0	0	0	0	0	0	1	0
SAMN15680754	SRR12430242	ECC148	Anolis marmoratus	-	April-17	E. hormaechei subsp. steigerwaltii	VIII	B	1423	11	4	4	6	11	4	6	0	1	1	0	1	1	1	1	1	1	1	1	1	0	1	1	1	0	1	1	1	0	0	0	1	1	1	1	1	0	0	1	0
SAMN15680755	SRR12430241	ECC154	Anolis marmoratus	-	April-17	E. hormaechei subsp. steigerwaltii	VIII	B	1423	11	4	4	6	11	4	6	0	1	1	0	1	1	1	1	1	1	1	1	1	0	1	1	1	0	1	1	1	0	0	0	1	1	1	1	1	0	0	1	0
SAMN15680756	SRR12430240	ECC157	Anolis marmoratus	-	April-17	E. hormaechei subsp. xiangfangensis	VI	A	1448	330	35	148	44	45	4	6	0	1	1	1	1	1	1	1	1	1	1	1	1	1	0	1	1	0	1	1	0	0	0	0	0	0	0	0	0	0	0	1	0
SAMN15680757	SRR12430239	ECC169	Anolis marmoratus	-	April-17	E. hormaechei subsp. steigerwaltii	VIII	B	90	58	37	4	6	42	4	25	0	1	1	0	1	1	1	1	1	1	1	1	1	0	1	1	0	0	1	1	0	1	0	1	1	1	1	1	1	1	1	1	0
SAMN15680758	SRR12430238	ECC172	Anolis marmoratus	-	April-17	E. hormaechei subsp. steigerwaltii	VIII	B	1487	51	4	15	473	11	30	6	0	1	1	0	1	1	1	1	1	1	1	1	1	0	1	1	1	0	1	1	0	0	0	1	1	1	1	1	1	0	0	1	0
SAMN15680759	SRR12430237	ECC237	Anolis marmoratus	-	April-17	E. hormaechei subsp. steigerwaltii	VIII	B	1424	11	4	4	6	11	4	25	1	1	1	0	1	1	1	1	1	1	1	1	1	0	1	1	0	0	1	1	1	0	0	0	1	1	1	1	1	0	0	1	0
SAMN15680760	SRR12430236	ECC239	Anolis marmoratus	-	April-17	E. hormaechei subsp. steigerwaltii	VIII	B	50	4	4	4	6	37	4	25	0	1	1	1	1	1	1	1	1	1	1	1	1	0	1	1	1	0	1	1	1	0	0	1	1	1	1	1	1	0	0	1	0
SAMN15680761	SRR12430235	ECC273	Anolis marmoratus	-	November-17	E. hormaechei subsp. steigerwaltii	VIII	B	304	51	4	14	120	11	30	6	0	1	1	0	1	1	1	1	1	1	1	1	1	0	1	1	0	0	1	1	0	0	1	1	1	1	1	1	1	0	0	1	0
SAMN15680762	SRR12430234	ECC288	Fresh produce	Lettuce	January-18	E. hormaechei subsp. steigerwaltii	VIII	B	1496	11	83	408	76	37	4	257	0	1	1	0	1	1	1	1	1	1	1	1	1	0	1	1	0	0	1	1	1	0	0	0	1	1	1	1	1	0	0	1	0
SAMN15680763	SRR12430233	ECC290	Fresh produce	Tomato	January-18	E. hormaechei subsp. xiangfangensis	VI	A	344	53	20	19	44	45	4	6	0	1	1	1	1	1	1	1	1	1	1	1	1	1	0	1	1	0	1	1	0	0	0	0	0	0	0	0	0	0	0	1	0
SAMN15680764	SRR12430231	ECC294	Fresh produce	Tomato	January-18	E. hormaechei subsp. xiangfangensis	VI	A	344	53	20	19	44	45	4	6	0	1	1	1	1	1	1	1	1	1	1	1	1	1	0	1	1	0	1	1	0	0	0	0	0	0	0	0	0	0	0	1	0
SAMN15680765	SRR12430230	ECC295	Fresh produce	Carrot	January-18	E. hormaechei subsp. xiangfangensis	VI	A	344	53	20	19	44	45	4	6	0	1	1	1	1	1	1	1	1	1	1	1	1	1	0	1	1	0	1	1	0	0	0	0	0	0	0	0	0	0	0	1	0
SAMN15680766	SRR12430229	ECC296	Fresh produce	Cabbage	January-18	E. hormaechei subsp. xiangfangensis	VI	A	1433	74	21	20	44	45	4	6	0	1	1	1	1	1	1	1	1	1	1	1	1	1	0	1	0	0	1	1	0	0	0	0	0	0	0	0	0	0	0	1	0
SAMN15680767	SRR12430228	ECC300	Anolis marmoratus	-	January-18	E. hormaechei subsp. steigerwaltii	VIII	B	1471	4	251	4	6	95	4	6	0	1	1	0	1	1	1	1	1	1	1	1	1	0	1	1	1	0	1	1	0	0	0	0	1	1	1	1	1	0	0	1	0
SAMN15680768	SRR12430227	ECC305	Livestock	Pig	February-18	E. hormaechei subsp. xiangfangensis	VI	A	1488	53	35	409	44	45	4	6	0	1	1	0	1	1	1	1	1	1	1	1	1	1	0	1	0	0	1	1	1	0	0	0	0	0	0	0	0	0	0	1	0
SAMN15680769	SRR12430226	ECC321	Fresh produce	Lettuce	February-18	E. hormaechei subsp. xiangfangensis	VI	A	1481	46	20	74	44	45	12	244	0	1	1	1	1	1	1	1	1	1	1	1	1	1	1	1	0	0	1	1	0	0	0	0	0	0	0	0	0	0	0	1	0
SAMN15680770	SRR12430225	ECC330	Livestock	Beef cattle	February-18	E. hormaechei subsp. xiangfangensis	VI	A	511	53	35	19	44	45	4	6	0	1	1	1	1	1	1	1	1	1	1	1	1	1	0	1	0	0	1	1	1	0	0	0	0	0	0	0	0	0	0	1	0
SAMN15680771	SRR12430312	ECC337	Fresh produce	Cucumber	February-18	E. hormaechei subsp. xiangfangensis	VI	A	98	49	20	19	44	64	24	32	0	1	1	1	1	1	1	1	1	1	1	1	1	1	1	1	0	0	1	1	0	0	0	0	0	0	0	0	0	0	0	1	0
SAMN15680772	SRR12430310	ECC339	Livestock	Beef cattle	February-18	E. hormaechei subsp. xiangfangensis	VI	A	511	53	35	19	44	45	4	6	0	1	1	1	1	1	1	1	1	1	1	1	1	1	0	1	0	0	1	1	1	0	0	0	0	0	0	0	0	0	0	1	0
SAMN15680773	SRR12430309	ECC344	Anolis marmoratus	-	March-18	E. hormaechei subsp. steigerwaltii	VIII	B	1431	9	4	15	125	39	4	9	0	1	1	0	1	1	1	1	1	1	1	1	1	0	1	1	0	0	1	1	1	0	0	0	1	1	1	1	1	0	0	1	0
SAMN15680774	SRR12430307	ECC349	Anolis marmoratus	-	March-18	E. hormaechei subsp. steigerwaltii	VIII	B	1431	9	4	15	125	39	4	9	0	1	1	0	1	1	1	1	1	1	1	1	1	0	1	1	0	0	1	1	1	0	0	0	1	1	1	1	1	0	0	1	0
SAMN15680775	SRR12430306	ECC350	Anolis marmoratus	-	March-18	E. hormaechei subsp. steigerwaltii	VIII	B	1440	4	4	4	13	276	4	6	0	1	1	0	1	1	1	1	1	1	1	1	1	0	1	1	1	0	1	1	1	0	0	0	1	1	1	1	1	0	0	1	0
SAMN15680776	SRR12430305	ECC353	Anolis marmoratus	-	March-18	E. hormaechei subsp. steigerwaltii	VIII	B	537	51	23	4	6	11	4	6	0	1	1	0	1	1	1	1	1	1	1	1	1	0	1	1	0	0	1	1	1	0	0	0	1	1	1	1	1	0	0	1	0
SAMN15680777	SRR12430304	ECC368	Fresh produce	Beet	March-18	E. hormaechei subsp. xiangfangensis	VI	A	1450	330	20	148	65	99	4	6	0	1	1	1	1	1	1	1	1	1	1	1	1	1	0	1	1	0	1	1	0	0	0	0	0	0	0	0	0	0	0	1	0
SAMN15680778	SRR12430303	ECC378	Fresh produce	Turnip	March-18	E. hormaechei subsp. steigerwaltii	VIII	B	1438	4	37	14	125	39	50	25	0	1	1	0	1	1	0	1	1	1	1	1	1	0	1	1	1	0	1	1	0	0	0	0	1	1	1	1	1	0	0	1	0
SAMN15680779	SRR12430302	ECC381	Fresh produce	Bell pepper	March-18	E. hormaechei subsp. xiangfangensis	VI	A	1436	90	21	20	44	45	4	32	0	1	1	1	1	1	1	1	1	1	1	0	1	1	1	1	0	0	1	1	0	0	0	0	0	0	0	0	0	0	0	1	0
SAMN15680780	SRR12430301	ECC385	Water	-	March-18	E. hormaechei subsp. steigerwaltii	VIII	B	1493	9	4	407	6	11	30	256	0	1	1	0	1	1	1	1	1	1	1	1	1	0	1	1	0	0	1	1	1	0	0	0	1	1	1	1	1	0	0	1	0
SAMN15680781	SRR12430300	ECC386	Water	-	March-18	E. hormaechei subsp. steigerwaltii	VIII	B	1493	9	4	407	6	11	30	256	0	1	1	0	1	1	1	1	1	1	1	1	1	0	1	1	0	0	1	1	1	0	0	0	1	1	1	1	1	0	0	1	0
SAMN15680782	SRR12430299	ECC398	Fresh produce	Lettuce	March-18	E. hormaechei subsp. steigerwaltii	VIII	B	554	11	4	4	40	39	30	121	0	1	1	1	1	1	1	1	1	1	1	1	1	0	1	1	1	0	1	1	1	0	0	0	1	1	1	1	1	0	0	1	0
SAMN15680783	SRR12430298	ECC402	Fresh produce	Cucumber	March-18	E. hormaechei subsp. xiangfangensis	VI	A	511	53	35	19	44	45	4	6	0	1	1	1	1	1	1	1	1	1	1	1	1	1	0	1	1	0	1	1	0	0	0	0	0	0	0	0	0	0	0	1	0
SAMN15680784	SRR12430296	ECC403	Water	-	March-18	E. hormaechei subsp. steigerwaltii	VIII	B	90	58	37	4	6	42	4	25	0	1	1	0	1	1	1	1	1	1	1	1	1	0	1	1	0	0	1	1	0	1	0	0	1	1	1	1	1	1	1	1	1
SAMN15680785	SRR12430295	ECC404	Livestock	Beef cattle	March-18	E. hormaechei subsp. xiangfangensis	VI	A	1445	10	20	148	178	45	4	6	0	1	1	1	1	1	1	1	1	1	1	1	1	1	0	1	1	1	1	1	0	0	0	0	0	0	0	0	0	0	0	1	0
SAMN15680786	SRR12430294	ECC409	Livestock	Pig	March-18	E. hormaechei subsp. xiangfangensis	VI	A	1432	74	20	17	44	45	4	6	0	1	1	1	1	1	1	1	1	1	1	1	1	1	0	1	1	0	1	1	0	0	0	0	0	0	0	0	0	0	0	1	0
SAMN15680787	SRR12430293	ECC415	Water	-	March-18	E. hormaechei subsp. steigerwaltii	VIII	B	1477	4	256	14	77	68	30	6	0	1	1	1	1	1	1	1	1	1	1	1	1	0	1	1	0	0	1	1	0	0	0	0	1	1	1	1	1	0	0	1	0
SAMN15680788	SRR12430292	ECC418	Water	-	March-18	E. hormaechei subsp. steigerwaltii	VIII	B	91	58	37	4	6	11	4	25	0	1	1	0	1	1	1	1	1	1	1	1	1	0	1	1	0	0	1	1	1	0	0	0	1	1	1	1	1	0	0	1	0
SAMN15680789	SRR12430291	ECC419	Water	-	April-18	E. hormaechei subsp. steigerwaltii	VIII	B	1451	212	4	4	304	92	4	132	0	1	1	1	1	1	1	1	1	1	1	1	1	0	1	1	1	0	1	1	0	0	0	0	1	1	1	1	1	0	0	1	1
SAMN15680790	SRR12430290	ECC424	Water	-	April-18	E. hormaechei subsp. steigerwaltii	VIII	B	1452	4	4	209	410	11	30	123	0	1	1	0	1	1	1	1	1	1	1	1	1	0	1	1	0	0	1	1	0	0	0	0	1	1	1	1	1	0	0	1	0
SAMN15680791	SRR12430289	ECC426	Water	-	April-18	E. hormaechei subsp. steigerwaltii	VIII	B	1447	51	37	14	410	11	4	6	0	1	1	0	1	1	1	1	1	1	1	1	1	0	1	1	0	0	1	1	1	0	0	0	1	1	1	1	1	0	0	1	0
SAMN15680792	SRR12430288	ECC433	Water	-	May-18	E. hormaechei subsp. steigerwaltii	VIII	B	1498	4	4	407	120	372	30	6	0	1	1	0	1	1	1	1	1	1	1	1	1	0	1	1	0	0	1	1	0	0	0	0	1	1	1	1	1	0	0	1	0
SAMN15680793	SRR12430287	ECC434	Water	-	May-18	E. hormaechei subsp. steigerwaltii	VIII	B	1446	62	4	203	6	187	4	36	0	1	1	1	1	1	1	1	1	1	1	1	1	0	1	1	0	0	1	1	0	0	0	0	1	1	1	1	1	0	0	1	0
SAMN15680794	SRR12430285	ECC435	Anolis marmoratus	-	July-18	E. hormaechei subsp. xiangfangensis	VI	A	1500	388	20	404	479	64	4	6	0	1	1	1	1	1	1	1	1	1	1	1	1	1	1	1	1	0	1	1	0	0	0	1	0	0	0	0	0	0	0	1	0
SAMN15680795	SRR12430284	ECC436	Anolis marmoratus	-	July-18	E. hormaechei subsp. steigerwaltii	VIII	B	1426	4	37	15	4	92	4	6	0	1	1	0	1	1	1	1	1	1	1	1	1	0	1	1	0	0	1	1	1	0	0	0	1	1	1	1	1	0	0	1	0
SAMN15680796	SRR12430224	ECC440	Anolis marmoratus	-	July-18	E. hormaechei subsp. steigerwaltii	VIII	B	923	51	4	15	6	270	4	6	0	1	1	1	1	1	1	1	1	1	1	1	1	0	1	1	0	0	1	1	1	0	0	0	1	1	1	1	1	0	0	1	0
SAMN15680797	SRR12430223	ECC441	Anolis marmoratus	-	July-18	E. hormaechei subsp. steigerwaltii	VIII	B	1401	370	4	4	171	187	4	25	0	1	1	0	1	1	1	1	1	1	1	1	1	0	1	1	0	0	1	1	1	0	0	0	1	1	1	1	1	0	0	1	0
SAMN15680798	SRR12430222	ECC443	Anolis marmoratus	-	July-18	E. hormaechei subsp. steigerwaltii	VIII	B	1447	51	37	14	410	11	4	6	0	1	1	0	1	1	1	1	1	1	1	1	1	0	1	1	0	0	1	1	1	0	0	0	1	1	1	1	1	0	0	1	0
SAMN15680799	SRR12430221	ECC449	Anolis marmoratus	-	August-18	E. hormaechei subsp. steigerwaltii	VIII	B	1486	51	4	407	13	95	4	6	0	1	1	0	1	1	1	1	1	1	1	1	1	0	1	1	1	0	1	1	0	0	0	0	1	1	1	1	1	0	0	1	0
SAMN15680800	SRR12430220	ECC452	Anolis marmoratus	-	August-18	E. hormaechei subsp. steigerwaltii	VIII	B	1494	4	251	4	473	11	30	6	0	1	1	0	1	1	1	1	1	1	1	1	1	0	1	1	1	0	1	1	0	0	0	0	1	1	1	1	1	0	0	1	0
SAMN15680801	SRR12430219	ECC454	Anolis marmoratus	-	July-18	E. hormaechei subsp. steigerwaltii	VIII	B	1434	178	4	15	6	11	4	25	0	1	1	0	1	1	1	1	1	1	1	1	1	0	1	1	0	0	1	1	0	0	0	0	1	1	1	1	1	0	0	1	0
SAMN15680802	SRR12430218	ECC455	Anolis marmoratus	-	July-18	E. hormaechei subsp. xiangfangensis	VI	A	1500	388	20	404	479	64	4	6	0	1	1	1	1	1	1	1	1	1	1	1	1	1	1	1	1	0	1	1	0	0	0	1	0	0	0	0	0	0	0	1	0
SAMN15680803	SRR12430217	ECC458	Anolis marmoratus	-	July-18	E. hormaechei subsp. steigerwaltii	VIII	B	1401	370	4	4	171	187	4	25	0	1	1	0	1	1	1	1	1	1	1	1	1	0	1	1	0	0	1	1	1	0	0	0	1	1	1	1	1	0	0	1	0
SAMN15680804	SRR12430215	ECC478	Anolis marmoratus	-	October-18	E. hormaechei subsp. steigerwaltii	VIII	B	1435	4	37	14	125	11	50	6	0	1	1	0	1	1	1	1	1	1	1	1	1	0	1	1	1	0	1	1	1	0	1	1	1	1	1	1	1	0	0	1	0
SAMN15680805	SRR12430214	ECC482	Anolis marmoratus	-	October-18	E. hormaechei subsp. steigerwaltii	VIII	B	1262	4	4	4	40	95	30	6	0	1	1	0	1	1	1	1	1	1	1	1	1	0	1	1	0	0	1	1	1	0	1	1	1	1	1	1	1	0	0	1	0
SAMN15680806	SRR12430213	ECC487	Anolis marmoratus	-	October-18	E. hormaechei subsp. steigerwaltii	VIII	B	1479	384	4	15	6	57	4	6	0	1	1	0	1	1	1	1	1	1	1	1	1	0	1	1	1	0	1	1	0	0	1	1	1	1	1	1	1	0	0	1	0
SAMN15680807	SRR12430212	ECC490	Anolis marmoratus	-	October-18	E. hormaechei subsp. steigerwaltii	VIII	B	1437	4	37	14	6	92	4	124	0	1	1	0	1	1	1	0	1	1	1	1	1	0	1	1	0	0	1	1	0	0	0	0	1	1	1	1	1	0	0	0	0
SAMN15680808	SRR12430211	GENC002	Human	Catheter	April-18	E. hormaechei subsp. steigerwaltii	VIII	B	1478	382	4	4	6	37	4	25	0	1	1	1	1	1	1	1	1	1	1	1	1	0	1	1	1	0	1	1	1	0	1	1	1	1	1	1	1	0	0	1	0
SAMN15680809	SRR12430210	GENC004	Human	Catheter	April-18	E. hormaechei subsp. steigerwaltii	VIII	B	1430	4	37	14	41	92	4	6	0	1	1	0	1	1	1	1	1	1	1	1	1	0	1	1	0	0	1	1	0	0	0	0	1	1	1	1	1	0	0	1	0
SAMN15680810	SRR12430209	GENC005	Human	Urine	May-18	E. hormaechei subsp. xiangfangensis	VI	A	114	53	35	20	44	45	4	6	0	1	1	1	1	1	1	1	1	1	1	1	1	1	0	1	1	0	1	1	0	0	1	1	0	0	0	0	0	0	0	1	0
SAMN15680811	SRR12430208	GENC007	Human	Urine	May-18	E. hormaechei subsp. steigerwaltii	VIII	B	190	9	4	15	6	37	4	9	0	1	1	0	1	1	1	1	1	1	1	1	1	0	1	1	0	0	1	1	1	0	1	1	1	1	1	1	1	0	0	1	0
SAMN15680812	SRR12430207	GENC010	Human	Urine	May-18	E. hormaechei subsp. steigerwaltii	VIII	B	190	9	4	15	6	37	4	9	0	1	1	0	1	1	1	1	1	1	1	1	1	0	1	1	0	0	1	1	1	0	1	1	1	1	1	1	1	0	0	1	0
SAMN15680813	SRR12430206	GENC012	Human	Blood	May-18	E. hormaechei subsp. steigerwaltii	VIII	B	113	4	22	68	69	37	4	24	0	1	1	1	1	1	1	1	1	1	1	1	1	0	1	1	0	0	1	1	1	0	1	1	1	1	1	1	1	0	0	1	0
SAMN15680814	SRR12430204	GENC013	Human	Blood	May-18	E. hormaechei subsp. xiangfangensis	VI	A	66	52	21	20	44	45	4	6	0	1	1	1	1	1	1	1	1	1	1	1	1	1	1	1	0	0	1	1	0	0	1	1	0	0	0	0	0	0	0	1	0
SAMN15680815	SRR12430203	GENC016	Human	Urine	May-18	E. hormaechei subsp. steigerwaltii	VIII	B	133	11	4	4	13	39	4	9	0	1	1	0	1	1	1	1	1	1	1	1	1	0	1	1	1	0	1	1	0	0	1	1	1	1	1	1	1	0	0	1	0
SAMN15680816	SRR12430202	GENC017	Human	Urine	May-18	E. hormaechei subsp. steigerwaltii	VIII	B	113	4	22	68	69	37	4	24	0	1	1	1	1	1	1	1	1	1	1	1	1	0	1	1	0	0	1	1	1	0	1	1	1	1	1	1	1	0	0	1	0
SAMN15680817	SRR12430201	GENC038	Human	Urine	June-18	E. hormaechei subsp. xiangfangensis	VI	A	1489	383	20	74	44	45	24	6	0	1	1	1	1	1	1	1	1	1	1	1	1	1	0	1	1	1	1	1	0	0	1	1	0	0	0	0	0	0	0	1	0
SAMN15680818	SRR12430200	GENC039	Human	Urine	June-18	E. hormaechei subsp. steigerwaltii	VIII	B	113	4	22	68	69	37	4	24	0	1	1	1	1	1	1	1	1	1	1	1	1	0	1	1	0	0	1	1	1	0	1	1	1	1	1	1	1	0	0	1	0
SAMN15680819	SRR12430199	GENC040	Human	Joint fluid	June-18	E. hormaechei subsp. steigerwaltii	VIII	B	90	58	37	4	6	42	4	25	0	1	1	0	1	1	1	1	1	1	1	1	1	0	1	1	0	0	1	1	0	0	0	0	1	1	1	1	1	0	0	1	0
SAMN15680820	SRR12430198	GENC041	Human	Bone	June-18	E. hormaechei subsp. steigerwaltii	VIII	B	90	58	37	4	6	42	4	25	0	1	1	0	1	1	1	1	1	1	1	1	1	0	1	1	0	0	1	1	0	0	0	0	1	1	1	1	1	0	0	1	0
SAMN15680821	SRR12430197	GENC044	Human	Pus	June-18	E. hormaechei subsp. steigerwaltii	VIII	B	1428	51	4	15	4	76	4	23	0	1	1	0	1	1	1	1	1	1	1	1	1	0	1	1	0	0	1	1	1	0	0	0	1	1	1	1	1	0	0	1	0
SAMN15680822	SRR12430196	GENC071	Human	Urine	June-18	E. hormaechei subsp. xiangfangensis	VI	A	114	53	35	20	44	45	4	6	0	1	1	1	1	1	1	1	1	1	1	1	1	1	0	1	1	0	1	1	0	0	1	1	0	0	0	0	0	0	0	1	0
SAMN15680823	SRR12430323	GENC073	Human	Deep abscess	June-18	E. hormaechei subsp. steigerwaltii	VIII	B	1443	66	4	4	40	39	30	186	0	1	1	0	1	1	1	1	1	1	1	1	1	0	1	1	0	0	1	1	0	0	0	0	1	1	1	1	1	0	0	1	0
SAMN15680824	SRR12430321	GENC082	Human	Deep abscess	June-18	E. hormaechei subsp. xiangfangensis	VI	A	114	53	35	20	44	45	4	6	0	1	1	1	1	1	1	1	1	1	1	1	1	1	0	1	1	0	1	1	0	0	1	1	0	0	0	0	0	0	0	1	0
SAMN15680825	SRR12430320	GENC084	Human	Urine	July-18	E. hormaechei subsp. xiangfangensis	VI	A	120	46	20	20	44	45	29	6	0	1	1	1	1	1	1	1	1	1	1	1	1	1	0	1	1	0	1	1	0	0	0	1	0	0	0	0	0	0	0	1	0
SAMN15680826	SRR12430319	GENC086	Human	Urine	July-18	E. hormaechei subsp. steigerwaltii	VIII	B	93	9	4	14	61	37	4	9	0	1	1	0	1	1	1	1	1	1	1	1	1	0	1	1	0	0	1	1	1	0	0	1	1	1	1	1	1	0	0	1	0
SAMN15680827	SRR12430318	GENC094	Human	Urine	July-18	E. hormaechei subsp. xiangfangensis	VI	A	544	10	21	9	44	45	4	33	0	1	1	1	1	1	1	1	1	1	1	1	1	1	0	1	1	0	1	1	0	0	0	0	0	0	0	0	0	0	0	1	0
SAMN15680828	SRR12430317	GENC097	Human	Urine	July-18	E. hormaechei subsp. steigerwaltii	VIII	B	113	4	22	68	69	37	4	24	0	1	1	1	1	1	1	1	1	1	1	1	1	0	1	1	0	0	1	1	1	0	1	1	1	1	1	1	1	0	0	1	0
SAMN15680829	SRR12430316	GENC100	Human	Blood	July-18	E. hormaechei subsp. steigerwaltii	VIII	B	304	51	4	14	120	11	30	6	0	1	1	0	1	1	1	1	1	1	1	1	1	0	1	1	1	0	1	1	0	0	1	0	1	1	1	1	1	0	0	1	0
SAMN15680830	SRR12430315	GENC101	Human	Wound	July-18	E. hormaechei subsp. steigerwaltii	VIII	B	113	4	22	68	69	37	4	24	0	1	1	1	1	1	1	1	1	1	1	1	1	0	1	1	0	0	1	1	1	0	1	1	1	1	1	1	1	0	0	1	0
SAMN15680831	SRR12430314	GENC102	Human	Urinary catheter	July-18	E. hormaechei subsp. steigerwaltii	VIII	B	1427	9	4	4	85	11	30	25	0	1	1	0	1	1	1	1	1	1	1	1	1	0	1	1	0	0	1	1	0	0	0	0	1	1	1	1	1	0	0	1	0
SAMN15680832	SRR12430313	GENC103	Human	Pus	July-18	E. hormaechei subsp. steigerwaltii	VIII	B	1439	178	4	4	6	92	4	6	0	1	1	0	1	1	1	1	1	1	1	1	1	0	1	1	0	0	1	1	0	0	1	1	1	1	1	1	1	0	0	1	0
SAMN15680833	SRR12430311	GENC117	Human	Pus	August-18	E. hormaechei subsp. steigerwaltii	VIII	B	1493	9	4	407	6	11	30	256	0	1	1	0	1	1	1	1	1	1	1	1	1	0	1	1	0	0	1	1	1	0	1	1	1	1	1	1	1	0	0	1	0
SAMN15680834	SRR12430280	GENC119	Human	Pus	August-18	E. hormaechei subsp. xiangfangensis	VI	A	98	49	20	19	44	64	24	32	0	1	1	1	1	1	1	1	1	1	1	1	1	1	1	1	0	0	1	1	0	0	0	0	0	0	0	0	0	0	0	1	0
SAMN15680835	SRR12430279	GENC120	Human	Catheter	August-18	E. hormaechei subsp. xiangfangensis	VI	A	98	49	20	19	44	64	24	32	0	1	1	1	1	1	1	1	1	1	1	1	1	1	1	1	0	0	1	1	0	0	0	0	0	0	0	0	0	0	0	1	0
SAMN15680836	SRR12430278	GENC121	Human	Pus	August-18	E. hormaechei subsp. steigerwaltii	VIII	B	1439	178	4	4	6	92	4	6	0	1	1	0	1	1	1	1	1	1	1	1	1	0	1	1	0	0	1	1	0	0	1	1	1	1	1	1	1	0	0	1	0
SAMN15680837	SRR12430277	GENC124	Human	Urine	August-18	E. hormaechei subsp. xiangfangensis	VI	A	1468	126	21	9	44	45	4	33	0	1	1	1	1	1	1	1	1	1	1	1	1	1	0	1	1	0	1	1	0	0	1	0	0	0	0	0	0	0	0	1	0
SAMN15680838	SRR12430276	GENC125	Human	Urine	August-18	E. hormaechei subsp. steigerwaltii	VIII	B	204	4	4	4	6	95	4	6	0	1	1	0	1	1	1	1	1	1	1	1	1	0	1	1	1	0	1	1	0	0	0	0	1	1	1	1	1	0	0	1	0
SAMN15680839	SRR12430275	GENC133	Human	Feces	September-18	E. hormaechei subsp. xiangfangensis	VI	A	114	53	35	20	44	45	4	6	0	1	1	1	1	1	1	1	1	1	1	1	1	1	0	1	1	0	1	1	0	0	1	1	0	0	0	0	0	0	0	1	0
SAMN15680840	SRR12430274	GENC135	Human	Pus	August-18	E. hormaechei subsp. xiangfangensis	VI	A	114	53	35	20	44	45	4	6	0	1	1	1	1	1	1	1	1	1	1	1	1	1	0	1	1	0	1	1	0	0	1	1	0	0	0	0	0	0	0	1	0
SAMN15680841	SRR12430273	GENC138	Human	Catheter	September-18	E. hormaechei subsp. xiangfangensis	VI	A	114	53	35	20	44	45	4	6	0	1	1	1	1	1	1	1	1	1	1	1	1	1	0	1	1	0	1	1	0	0	1	1	0	0	0	0	0	0	0	1	0
SAMN15680842	SRR12430272	GENC140	Human	Urine	September-18	E. hormaechei subsp. steigerwaltii	VIII	B	113	4	22	68	69	37	4	24	0	1	1	1	1	1	1	1	1	1	1	1	1	0	1	1	0	0	1	1	1	0	1	1	1	1	1	1	1	0	0	1	0
SAMN15680843	SRR12430271	GENC152	Human	Blood	September-18	E. hormaechei subsp. xiangfangensis	VI	A	544	10	21	9	44	45	4	33	0	1	1	1	1	1	1	1	1	1	1	1	1	1	0	1	1	0	1	1	0	0	0	0	0	0	0	0	0	0	0	1	0
SAMN15680844	SRR12430269	GENC153	Human	Bone	September-18	E. hormaechei subsp. steigerwaltii	VIII	B	1441	62	4	15	6	187	4	36	0	1	1	0	1	1	1	1	1	1	1	1	1	0	1	1	0	0	1	1	0	0	0	0	1	1	1	1	1	0	0	1	0
SAMN15680845	SRR12430268	GENC154	Human	ENT	September-18	E. hormaechei subsp. xiangfangensis	VI	A	114	53	35	20	44	45	4	6	0	1	1	1	1	1	1	1	1	1	1	1	1	1	0	1	1	0	1	1	0	0	1	1	0	0	0	0	0	0	0	1	0
SAMN15680846	SRR12430267	GENC155	Human	Urine	September-18	E. hormaechei subsp. steigerwaltii	VIII	B	113	4	22	68	69	37	4	24	0	1	1	1	1	1	1	1	1	1	1	1	1	0	1	1	0	0	1	1	1	0	1	1	1	1	1	1	1	0	0	1	0
SAMN15680847	SRR12430266	GENC156	Human	Catheter	September-18	E. hormaechei subsp. steigerwaltii	VIII	B	536	6	4	4	6	37	4	6	0	1	0	0	1	1	1	1	1	1	1	1	1	0	1	1	1	0	1	1	1	0	0	0	1	1	1	1	1	0	0	1	0
SAMN15680848	SRR12430265	GENC175	Human	Urine	October-18	E. hormaechei subsp. steigerwaltii	VIII	B	113	4	22	68	69	37	4	24	0	1	1	1	1	1	1	1	1	1	1	1	1	0	1	1	0	0	1	1	1	0	1	1	1	1	1	1	1	0	0	1	0
SAMN15680849	SRR12430264	GENC184	Human	Catheter	October-18	E. hormaechei subsp. xiangfangensis	VI	A	171	49	21	19	44	45	12	32	0	1	1	1	1	1	1	1	1	1	1	1	1	1	1	1	1	0	1	1	0	0	0	1	0	0	0	0	0	0	0	1	0
SAMN15680850	SRR12430263	GENC185	Human	Blood	October-18	E. hormaechei subsp. steigerwaltii	VIII	B	50	4	4	4	6	37	4	25	0	1	1	1	1	1	1	1	1	1	1	1	1	0	1	1	1	0	1	1	1	0	1	1	1	1	1	1	1	0	0	1	0
SAMN15680851	SRR12430262	GENC200	Human	Urine	October-18	E. hormaechei subsp. xiangfangensis	VI	A	114	53	35	20	44	45	4	6	0	1	1	1	1	1	1	1	1	1	1	1	1	1	0	1	1	0	1	1	0	0	1	1	0	0	0	0	0	0	0	1	0
SAMN15680852	SRR12430261	GENC206	Human	Urine	October-18	E. hormaechei subsp. steigerwaltii	VIII	B	184	4	4	4	6	92	30	6	0	1	1	0	1	1	0	1	1	1	1	1	1	0	1	1	1	0	1	1	1	0	1	1	1	1	1	1	1	0	0	1	0
SAMN15680853	SRR12430260	GENC209	Human	Urine	November-18	E. hormaechei subsp. xiangfangensis	VI	A	-	52	21	20	44	-	4	6	0	1	1	1	1	1	1	1	1	1	1	1	1	1	1	1	0	0	1	1	0	0	1	1	0	0	0	0	0	0	0	1	0
SAMN15680854	SRR12430258	GENC212	Human	Blood	November-18	E. hormaechei subsp. xiangfangensis	VI	A	114	53	35	20	44	45	4	6	0	1	1	1	1	1	1	1	1	1	1	1	1	1	0	1	1	0	1	1	0	0	1	1	0	0	0	0	0	0	0	1	0
SAMN15680855	SRR12430257	GENC213	Human	Catheter	November-18	E. hormaechei subsp. steigerwaltii	VIII	B	113	4	22	68	69	37	4	24	0	1	1	1	1	1	1	1	1	1	1	1	1	0	1	1	0	0	1	1	1	0	1	1	1	1	1	1	1	0	0	1	0
SAMN15680856	SRR12430256	GENC214	Human	Urine	November-18	E. hormaechei subsp. xiangfangensis	VI	A	171	49	21	19	44	45	12	32	0	1	1	1	1	1	1	1	1	1	1	1	1	1	1	1	1	0	1	1	0	0	0	1	0	0	0	0	0	0	0	1	0
SAMN15680857	SRR12430255	GENC219	Human	Bronchial aspiration	November-18	E. hormaechei subsp. xiangfangensis	VI	A	114	53	35	20	44	45	4	6	0	1	1	1	1	1	1	1	1	1	1	1	1	1	0	1	1	0	1	1	0	0	1	1	0	0	0	0	0	0	0	1	0
SAMN15680858	SRR12430254	GENC220	Human	Peritoneal liquid	November-18	E. hormaechei subsp. xiangfangensis	VI	A	114	53	35	20	44	45	4	6	0	1	1	1	1	1	1	1	1	1	1	1	1	1	0	1	1	0	1	1	0	0	1	1	0	0	0	0	0	0	0	1	0
SAMN15680859	SRR12430253	GENC221	Human	Blood	November-18	E. hormaechei subsp. steigerwaltii	VIII	B	662	4	4	4	6	240	4	25	0	1	1	0	1	1	1	1	1	1	1	1	1	0	1	1	0	0	1	1	1	0	0	0	1	1	1	1	1	0	0	1	0
SAMN15680860	SRR12430252	GENC225	Human	Urine	November-18	E. hormaechei subsp. xiangfangensis	VI	A	1282	10	20	148	44	45	4	6	0	1	1	1	1	1	1	1	1	1	1	1	1	1	0	1	1	0	1	1	0	0	0	0	0	0	0	0	0	0	0	1	0
SAMN15680861	SRR12430251	GENC248	Human	Catheter	November-18	E. hormaechei subsp. xiangfangensis	VI	A	1485	385	35	19	44	45	4	6	0	1	1	1	1	1	1	1	1	1	1	1	1	1	1	1	1	0	1	1	0	0	0	0	0	0	0	0	0	0	0	1	0
[truncated: 76 more columns]
