# Supplementary material for: Wide Distribution and Specific Resistance Pattern to Third-Generation Cephalosporins of Enterobacter cloacae Complex Members in Humans and in the Environment in Guadeloupe (French West Indies)
Source: Front Microbiol. 2021 Jun 25;12:628058. doi: 10.3389/fmicb.2021.628058 (PMC8268024; doi:10.3389/fmicb.2021.628058)
Supplement: Supplementary Table 4 — Cephalosporinase gene complex mutation. ∗Clone numbers refer to letters used in Figures 1, 2 and correspond to two strains from the same sample with different resistance profile against beta-lactam antibiotics: wild-type or cephalosporinase overproduction. Each strain is considered to be a clone that differs by < 45 single nucleotide polymorphisms (SNPs). na: not attributed. The abbreviation “N/S” after the gene names indicates the number of non-synonymous mutations (N) versus the number of synonymous mutations (S) in comparison to the reference data. Please note that only the different non-synonymous mutations between strains from the same sample have been conserved in the observation column. [file Table_4.xlsx]

## Sheet: Table S4
Supplementary Table 4. Cephalosporinase gene complex mutation. * Clone numbers refer to letters used in Figures 1, 2 and correspond to two strains from the same sample with different resistance profile against beta-lactam antibiotics: wild-type or cephalosporinase overproduction. Each strain is considered to be a clone that differs by < 45 single nucleotide polymorphisms (SNPs). na: not attribute…
Sample name	Strain ID	Identified sequence type	Origin	Clone number *	SNPs	Sampling place	hsp60 cluster	WGS clade	Antibiotic resistance profile	blaACT-45 (N/S)	AmpD (N/S)	AmpE (N/S)	AmpR (N/S)	AmpG (N/S)	AmpH (N/S)	AmpC-LysR (N/S)	DacA (N/S)	DacB (N/S)	DacC (N/S)	DacD (N/S)	AcrA (N/S)	AcrB (N/S)	TolC (N/S)	AcrR (N/S)	MarA (N/S)	SoxR_ECL_03908 (N/S)	marR_ECL_02007 (N/S)	ECL_00767_MarR (N/S)	ECL_00734_MarR (N/S)	NagZ (N/S)	OmpR (N/S)	OmpA (N/S)	OmpF (N/S)	OmpC (N/S)	ramA_ECL_03153 (N/S)	ramR (N/S)	micF (N/S)	Observation
BOSA1	ECC458	1401	Anolis marmoratus	b	13	Bouillante	VIII	B	Wild-type	6/9	2/3	15/0	0/21	5/29	0/19	0/0	0/22	1/21	4/32	1/16	5/33	3/77	13/45	1/8	0/5	0/0	6/18	0/8	6/20	1/10	0/9	3/9	5/3	2/10	2/22	2/9	0/0	missense_variant c.1132A>G p.Lys378Glu was detected in blaACT-45 gene of ECC458 ; missense_variant c.1085A>C p.Lys362Thr was detected in blaACT-45 gene of ECC458 ; missense_variant c.302A>T p.Lys101Met was detected in AmpD gene of ECC458 ; missense_variant c.1404T>A p.Phe468Leu was detected in AmpG gene of ECC458 ; missense_variant c.1138C>A p.Leu380Ile was detected in DacD gene of ECC458 ; misse…
	ECC441								Cephalosporinase overproduction	4/8	2/3	15/0	0/16	4/26	0/19	0/0	0/20	1/20	4/30	0/14	5/31	3/71	13/44	1/8	0/4	0/0	4/9	0/9	4/16	1/9	0/8	3/9	4/3	2/10	1/16	0/0	0/0	stop_gained c.299_302delCGAAinsAGAT p.SerLys100* was detected in AmpD gene of ECC441 ;
LAMGM2	ECC033	1491	Anolis marmoratus	c	10	Lamentin	VIII	B	Wild-type	6/9	4/4	15/0	0/21	6/29	0/22	0/0	0/22	1/21	4/32	0/15	5/33	3/80	13/48	1/7	0/5	0/0	6/18	0/8	6/21	2/10	3/25	0/5	4/3	5/9	2/21	6/10	0/0	missense_variant c.301G>C p.Val101Leu was detected in ramR gene of ECC33 ; missense_variant c.201_207delTCAATCAinsCCAGACC p.Ser69Thr was detected in ramR gene of ECC33 ; missense_variant c.213_216delCTCTinsGGCG p.Ser72Ala was detected in ramR gene of ECC33 ; missense_variant c.230_243delGCCTTACCACACCGinsCCATCACCGAGCCA p.SerLeuThrThr77ThrIleThrGlu was detected in ramR gene of ECC33
	ECC037								Cephalosporinase overproduction	6/9	5/4	15/0	0/21	6/29	0/22	0/0	0/22	1/21	4/32	0/15	5/33	3/80	13/48	1/7	0/4	0/0	6/18	0/8	6/21	2/10	3/25	0/5	4/3	5/9	2/20	2/5	0/0	missense_variant c.623A>T p.Asp208Val was detected in AmpD gene of ECC37
LAMRC2	ECC130	1490	Anolis marmoratus	d	13	Lamentin	VIII	B	Wild-type	6/10	4/2	15/0	0/23	5/32	0/21	0/0	0/22	0/23	4/31	0/17	4/36	4/81	13/47	1/8	0/5	0/0	6/18	0/8	6/20	0/10	0/12	0/4	6/5	3/12	2/21	2/9	0/0
	ECC136								Cephalosporinase overproduction	6/10	4/2	15/0	0/23	5/32	0/21	0/0	0/22	1/23	4/31	0/17	4/36	4/81	13/47	1/8	0/5	0/0	6/18	0/8	6/20	0/10	0/12	0/4	6/5	3/12	2/21	2/5	0/0	missense_variant c.1285G>A p.Gly429Ser was detected in DacB gene of ECC136 ;
LGSF8	ECC148	1423	Anolis marmoratus	g	23	Le Gosier	VIII	B	Cephalosporinase overproduction	6/8	3/3	14/0	1/22	5/30	0/20	0/0	0/19	1/19	4/31	0/16	4/35	3/77	13/45	1/8	0/5	0/0	6/18	0/9	7/19	0/9	0/12	0/3	5/4	1/7	2/23	6/10	0/0	frameshift_variant c.612delG p.Pro205fs was detected in AmpD gene of ECC148 ; missense_variant c.230_243delGCCTTACCACACCGinsCCATCACCGAGCCA p.SerLeuThrThr77ThrIleThrGlu was detected in ramR gene of ECC148 ; missense_variant c.213_216delCTCTinsGGCG p.Ser72Ala was detected in ramR gene of ECC148 ; missense_variant c.201_207delTCAATCAinsCCAGACC p.Ser69Thr was detected in ramR gene of ECC148 ;
	ECC154								Wild-type	7/8	2/3	14/0	1/22	5/30	0/20	0/0	0/19	1/19	4/31	0/16	4/35	3/77	13/45	1/8	0/5	0/0	6/18	0/9	7/19	0/9	0/12	0/3	5/4	1/7	2/24	3/9	0/0	missense_variant c.1132A>G p.Lys378Glu was detected in blaACT-45 gene of ECC154 ;
PAPCHA10	ECC076	1495	Anolis marmoratus	h	43	Le Gosier	VIII	B	Wild-type	6/11	3/2	13/0	1/25	5/30	0/18	0/0	0/27	1/19	4/32	0/16	4/34	3/78	13/49	1/9	0/4	0/0	6/18	0/8	4/20	1/10	0/9	3/7	4/5	1/10	2/16	2/4	0/0
	ECC077								Cephalosporinase overproduction	6/12	4/2	13/0	1/25	5/29	0/18	0/0	0/27	1/19	4/32	0/16	4/34	3/79	13/49	1/9	0/5	0/0	6/18	0/8	4/20	1/10	0/9	3/7	4/5	1/10	2/16	2/4	0/0	stop_gained c.580G>T p.Gly194* was detected in AmpD gene of ECC077
LGSF13	ECC344	1431	Anolis marmoratus	i	36	Le Gosier	VIII	B	Cephalosporinase overproduction	6/9	3/4	16/0	0/19	5/32	0/15	0/0	0/22	1/21	4/30	0/16	4/35	3/78	13/46	1/9	0/4	0/0	5/16	0/7	5/19	0/10	0/13	0/3	6/7	1/7	1/6	2/4	0/0	missense_variant c.462C>G p.His154Gln was detected in AmpD gene of ECC344 ;
	ECC349								Wild-type	7/10	2/4	16/0	0/21	5/33	0/15	0/0	0/22	1/21	4/30	0/18	4/35	3/78	13/46	1/9	0/5	0/0	6/18	0/8	7/19	0/10	0/13	0/3	6/7	1/7	2/14	2/4	0/0	missense_variant c.1132A>G p.Lys378Glu was detected in blaACT-45 gene of ECC349 ; missense_variant c.58C>A p.Leu20Met was detected in marR_ECL_02007 gene of ECC349 ; missense_variant c.22T>A p.Cys8Ser was detected in ECL_00734_MarR gene of ECC349 ; missense_variant c.13_15delCAAinsGAT p.Gln5Asp was detected in ECL_00734_MarR gene of ECC349 ; missense_variant c.248_255delCCCGGGTAinsAGCGCGTG p.Ala8…
STRLEOEDC8	ECC385	1493	Water	j	11	Sainte-Rose	VIII	B	Cephalosporinase overproduction	7/9	0/0	0/0	0/22	5/31	2/20	0/0	0/25	1/22	4/31	0/11	4/34	3/75	13/46	1/8	0/4	0/0	5/16	0/7	5/17	0/7	4/20	0/2	4/3	2/8	1/10	2/4	0/0
	ECC386								Wild-type	8/10	2/3	15/0	0/23	5/32	2/20	0/0	0/25	1/22	4/31	0/11	4/34	3/77	13/46	1/8	0/5	0/0	6/18	0/9	7/19	0/7	4/20	0/2	4/3	2/8	2/17	2/4	0/0	missense_variant c.1132A>G p.Lys378Glu was detected in blaACT-45 gene of ECC386 ; splice_region_variant&synonymous_variant c.855C>T p.Ala285Ala was detected in AmpD gene of ECC386 ; missense_variant c.302A>T p.Lys101Met was detected in AmpD gene of ECC386 ; missense_variant c.58C>A p.Leu20Met was detected in marR_ECL_02007 gene of ECC386 ; missense_variant c.22_23delTGinsAA p.Cys8Asn was detected…
-	GENC040	90	Human	l	12	Les Abymes (Hospital)	VIII	B	Wild-type	7/8	2/4	16/0	0/21	5/30	2/20	0/0	0/22	0/26	5/32	0/17	4/36	4/79	13/45	1/8	0/5	0/0	6/18	0/9	6/20	1/9	1/14	0/2	4/4	6/10	2/22	9/13	0/0	missense_variant c.230_243delGCCTTACCACACCGinsCCATCACCGAGCCA p.SerLeuThrThr77ThrIleThrGlu was detected in ramR gene of GENC040 ; missense_variant c.201_207delTCAATCAinsCCAGACC p.Ser69Thr was detected in ramR gene of GENC040 ; missense_variant c.213_216delCTCTinsGGCG p.Ser72Ala was detected in ramR gene of GENC040 ;
	GENC041								Cephalosporinase overproduction	7/8	2/4	15/0	0/21	5/30	2/20	0/0	0/22	1/26	5/32	0/17	4/36	4/79	13/45	1/8	0/5	0/0	6/18	0/9	6/20	1/9	1/14	0/2	4/4	6/10	2/19	6/11	0/0	missense_variant c.184A>T p.Ser62Cys was detected in DacB gene of GENC041 ;
-	GENC140	113	Human	m	15	Les Abymes (Hospital)	VIII	B	Wild-type	7/8	2/4	15/0	0/21	6/31	1/18	0/0	0/26	1/19	2/33	0/18	4/34	3/80	13/47	2/7	0/5	0/0	6/18	0/9	6/20	0/10	1/12	3/9	5/8	2/7	2/20	6/10	0/0	missense_variant c.1132A>G p.Lys378Glu was detected in blaACT-45 gene of GENC140 ; missense_variant c.375G>C p.Glu125Asp was detected in ramR gene of GENC140 ; missense_variant c.301G>C p.Val101Leu was detected in ramR gene of GENC140 ; missense_variant c.347G>A p.Ser116Asn was detected in ramR gene of GENC140 ; missense_variant c.357_362delGGAACTinsCGAGCA p.Leu121Gln was detected in ramR gene of…
	GENC175								Cephalosporinase overproduction	6/7	3/4	15/0	0/21	6/31	1/18	0/0	0/26	1/19	2/33	0/17	4/34	3/80	13/47	2/7	0/4	0/0	6/18	0/8	6/20	0/10	1/12	3/9	5/8	2/7	2/13	2/4	0/0	missense_variant c.292G>A p.Gly98Ser was detected in AmpD gene of GENC175 ;
MOUABAFEB6	ECC330	551	Livestock (Beef cattle)	o	4	Le Moule (slaughterhouse)	VI	A	Wild-type	2/6	0/3	5/0	0/3	3/5	0/4	0/0	0/0	0/8	2/1	1/8	0/2	0/28	1/19	2/2	0/1	0/0	6/17	1/11	7/18	1/2	0/1	5/7	4/12	0/0	2/21	6/13	0/0
	ECC339								Cephalosporinase overproduction	2/6	1/3	5/0	0/3	3/5	0/4	0/0	0/0	0/8	2/1	1/8	0/2	0/28	1/19	2/2	0/1	0/0	6/17	1/9	7/18	1/2	0/1	5/7	4/12	0/0	2/21	6/15	0/0	missense_variant c.731T>G p.Ile244Arg was detected in AmpD gene of ECC339 ;
BOFR13	ECC435	1500	Anolis marmoratus	p	24	Bouillante	VI	A	Cephalosporinase overproduction	5/8	2/0	2/0	0/2	3/6	0/4	0/0	0/4	0/2	1/4	0/4	0/5	0/13	1/19	0/0	0/1	0/0	6/17	1/11	7/18	0/3	0/1	0/1	3/15	1/2	2/21	6/14	0/0	missense_variant c.338T>A p.Ile113Asn was detected in AmpD gene of ECC435 ;
	ECC455								Wild-type	5/7	1/0	2/0	0/2	3/6	0/4	0/0	0/4	0/2	1/4	0/4	0/5	0/13	1/19	0/0	0/1	0/0	6/17	1/9	7/18	0/3	0/1	0/1	3/15	1/2	2/18	9/18	0/0	missense_variant c.546_549delGGTTinsAGCC p.Val183Ala was detected in ramR gene of ECC455 ; missense_variant c.499A>G p.Thr167Ala was detected in ramR gene of ECC455 ; missense_variant c.474_481delTGCCGAATinsGGCTGAAA p.Ser161Thr was detected in ramR gene of ECC455 ;

## Sheet: Reference.gbk
LOCUS blaACT-45 1146 bp DNA linear CON 19-JUL-2018
DEFINITION blaACT-45 Enterobacter hormaechei subsp. oharae strain 34978, complete
genome.
ACCESSION blaACT-45 REGION: 553638..554783
VERSION blaACT-45.1
DBLINK BioProject: PRJNA224116
BioSample: SAMN03067415
Assembly: GCF_000807405.2
KEYWORDS RefSeq.
SOURCE Enterobacter hormaechei subsp. oharae
ORGANISM Enterobacter hormaechei subsp. oharae
Bacteria; Proteobacteria; Gammaproteobacteria; Enterobacterales;
Enterobacteriaceae; Enterobacter; Enterobacter cloacae complex.
REFERENCE 1 (bases 1 to 1146)
AUTHORS McCorrison,J., Sanka,R., Adams,M., Brinkac,L., Sutton,G.,
Kreiswirth,B. and Chen,L.
TITLE Direct Submission
JOURNAL Submitted (28-JUL-2015) JCVI, 9704 Medical Center Drive, Rockville,
MD 20850, USA
REFERENCE 2 (bases 1 to 1146)
AUTHORS McCorrison,J., Sanka,R., Adams,M., Brinkac,L., Sutton,G.,
Kreiswirth,B. and Chen,L.
TITLE Direct Submission
JOURNAL Submitted (15-DEC-2014) JCVI, 9704 Medical Center Drive, Rockville,
MD 20850, USA
COMMENT REFSEQ INFORMATION: The reference sequence was derived from
CP012165.
Annotation was added by the NCBI Prokaryotic Genome Annotation
Pipeline (released 2013). Information about the Pipeline can be
found here: https://www.ncbi.nlm.nih.gov/genome/annotation_prok/
The organism was changed from 'Enterobacter cloacae' to
'Enterobacter hormaechei subsp. oharae' in June 2016.
##Genome-Assembly-Data-START##
Assembly Method :: HGAP v. 3
Assembly Name :: HGAP assembly of Enterobacter cloacae
34978
Expected Final Version :: Yes
Genome Coverage :: 7.78x
Sequencing Technology :: Pacbio RS II
##Genome-Assembly-Data-END##
##Genome-Annotation-Data-START##
Annotation Provider :: NCBI
Annotation Date :: 07/19/2018 01:51:58
Annotation Pipeline :: NCBI Prokaryotic Genome
Annotation Pipeline
Annotation Method :: Best-placed reference protein
set; GeneMarkS+
Annotation Software revision :: 4.6
Features Annotated :: Gene; CDS; rRNA; tRNA; ncRNA;
repeat_region
Genes (total) :: 5,190
CDS (total) :: 5,075
Genes (coding) :: 4,897
CDS (coding) :: 4,897
Genes (RNA) :: 115
rRNAs :: 9, 8, 8 (5S, 16S, 23S)
complete rRNAs :: 9, 8, 8 (5S, 16S, 23S)
tRNAs :: 83
ncRNAs :: 7
Pseudo Genes (total) :: 178
Pseudo Genes (ambiguous residues) :: 0 of 178
Pseudo Genes (frameshifted) :: 79 of 178
Pseudo Genes (incomplete) :: 88 of 178
Pseudo Genes (internal stop) :: 53 of 178
Pseudo Genes (multiple problems) :: 39 of 178
##Genome-Annotation-Data-END##
COMPLETENESS: full length.
FEATURES Location/Qualifiers
source 1..1146
/organism="Enterobacter hormaechei subsp. oharae"
/mol_type="genomic DNA"
/strain="34978"
/isolation_source="Bodily fluid"
/host="Homo sapiens"
/sub_species="oharae"
/db_xref="taxon:301102"
/country="USA"
/collection_date="2011"
/collected_by="Barry Kreiswirth"
gene complement(1..1146)
/locus_tag="LI63_RS04105"
/old_locus_tag="LI63_004410"
CDS complement(1..1146)
/locus_tag="LI63_RS04105"
/old_locus_tag="LI63_004410"
/inference="COORDINATES: similar to AA
sequence:RefSeq:WP_045620946.1"
/note="Derived by automated computational analysis using
gene prediction method: Protein Homology."
/codon_start=1
/transl_table=11
/product="cephalosporin-hydrolyzing class C beta-lactamase
ACT-45"
/protein_id="WP_032608349.1"
/translation="MMKKSLCCALLLGLSCSALAAPVSEKQLAEVVANTVTPLMKAQS
VPGMAVAVIYQGKPHYYTFGKADIAANKPVTPQTLFELGSISKTFTGVLGGDAIARGE
ISLDDPVTRYWPQLTGKQWQGIRMLDLATYTAGGLPLQVPDEVTDNASLLRFYQNWQP
QWKPGTTRLYANASIGLFGALAVKPSGMPYEQAMTTRVLKPLKLDHTWINVPKAEEAH
YAWGYRDGKAVRVSPGTLDAQAYGVKTNVQDMANWVMANMAPEKVADASLKQGIALAQ
SRYWRIGSMYQGLGWEMLNWPVEANTVVEGSDSKVALAPLPVAEVNPPAPPVKASWVH
KTGSTGGFGSYVAFIPEKQIGIVMLANKSYPNPARVEAAYHILKALQ"
ORIGIN
1 ttactgaagc gccttgagga tatggtatgc cgcctcaacg cgtgccgggt tcggatagct
61 tttattcgcg agcatcacaa taccgatctg cttttcagga ataaaggcca cgtagctgcc
121 aaacccgcca gtagaacccg ttttatggac ccaggacgct ttgaccgggg gagccggtgg
181 attcacttct gccacgggta acggcgccag cgctacctta ctgtcgctgc cttcgaccac
241 cgtgttggcc tccacgggcc agttgagcat ctcccagccc agaccctgat acattgaccc
301 gatacgccag tagcgcgact gcgccagcgc gatgccctgc ttaagtgagg catcggcaac
361 cttttccggc gccatgtttg ccatgaccca gttcgccata tcctgcacgt tggttttcac
421 gccataggct tgtgcatcca gcgttcccgg cgaaacgcgc accgctttac cgtcacgata
481 gccccaggcg taatgcgcct cttccgcttt cggaacgtta atccaggtat ggtccagctt
541 gagcggctta aggacccgcg tcgtcatggc ctgctcatag ggcatgccgg aaggtttgac
601 cgccagcgca ccaaaaagac cgatgctggc gttggcgtaa agacgcgttg tgccaggctt
661 ccactgcggc tgccagtttt gataaaagcg cagcagggag gcgttatccg tgacctcatc
721 cggtacctgt agcggcaggc cgccagcggt gtaggtggcg agatccagca tacgaatacc
781 ctgccactgc ttgcccgtca gctgtggcca gtatctggtc accggatcgt ccagcgaaat
841 ttcaccgcga gcaatggcat ccccacctaa aacgccggtg aaggttttac ttatagaacc
901 cagctcgaac agggtctgag gcgtaacggg tttattcgcc gcgatatcgg ccttgccaaa
961 cgtgtaatag tgcggttttc cctgataaat aacggccacc gccatgcctg gaacagactg
1021 ggctttcatc agcggggtaa ccgtattcgc gaccacctcc gccagctgtt tttctgatac
1081 tggcgcggcg agagcagagc aagagaggcc cagcagcagg gcgcagcaaa gggatttttt
1141 catcat
//
LOCUS AmpD 564 bp DNA linear CON 19-JUL-2018
DEFINITION AmpD Enterobacter hormaechei subsp. oharae strain 34978, complete
genome.
ACCESSION AmpD REGION: 928931..929494
VERSION AmpD.1
DBLINK BioProject: PRJNA224116
BioSample: SAMN03067415
Assembly: GCF_000807405.2
KEYWORDS RefSeq.
SOURCE Enterobacter hormaechei subsp. oharae
ORGANISM Enterobacter hormaechei subsp. oharae
Bacteria; Proteobacteria; Gammaproteobacteria; Enterobacterales;
Enterobacteriaceae; Enterobacter; Enterobacter cloacae complex.
REFERENCE 1 (bases 1 to 564)
AUTHORS McCorrison,J., Sanka,R., Adams,M., Brinkac,L., Sutton,G.,
Kreiswirth,B. and Chen,L.
TITLE Direct Submission
JOURNAL Submitted (28-JUL-2015) JCVI, 9704 Medical Center Drive, Rockville,
MD 20850, USA
REFERENCE 2 (bases 1 to 564)
AUTHORS McCorrison,J., Sanka,R., Adams,M., Brinkac,L., Sutton,G.,
Kreiswirth,B. and Chen,L.
TITLE Direct Submission
JOURNAL Submitted (15-DEC-2014) JCVI, 9704 Medical Center Drive, Rockville,
MD 20850, USA
COMMENT REFSEQ INFORMATION: The reference sequence was derived from
CP012165.
Annotation was added by the NCBI Prokaryotic Genome Annotation
Pipeline (released 2013). Information about the Pipeline can be
found here: https://www.ncbi.nlm.nih.gov/genome/annotation_prok/
The organism was changed from 'Enterobacter cloacae' to
'Enterobacter hormaechei subsp. oharae' in June 2016.
##Genome-Assembly-Data-START##
Assembly Method :: HGAP v. 3
Assembly Name :: HGAP assembly of Enterobacter cloacae
34978
Expected Final Version :: Yes
Genome Coverage :: 7.78x
Sequencing Technology :: Pacbio RS II
##Genome-Assembly-Data-END##
##Genome-Annotation-Data-START##
Annotation Provider :: NCBI
Annotation Date :: 07/19/2018 01:51:58
Annotation Pipeline :: NCBI Prokaryotic Genome
Annotation Pipeline
Annotation Method :: Best-placed reference protein
set; GeneMarkS+
Annotation Software revision :: 4.6
Features Annotated :: Gene; CDS; rRNA; tRNA; ncRNA;
repeat_region
Genes (total) :: 5,190
CDS (total) :: 5,075
Genes (coding) :: 4,897
CDS (coding) :: 4,897
Genes (RNA) :: 115
rRNAs :: 9, 8, 8 (5S, 16S, 23S)
complete rRNAs :: 9, 8, 8 (5S, 16S, 23S)
tRNAs :: 83
ncRNAs :: 7
Pseudo Genes (total) :: 178
Pseudo Genes (ambiguous residues) :: 0 of 178
Pseudo Genes (frameshifted) :: 79 of 178
Pseudo Genes (incomplete) :: 88 of 178
Pseudo Genes (internal stop) :: 53 of 178
Pseudo Genes (multiple problems) :: 39 of 178
##Genome-Annotation-Data-END##
COMPLETENESS: full length.
FEATURES Location/Qualifiers
source 1..564
/organism="Enterobacter hormaechei subsp. oharae"
/mol_type="genomic DNA"
/strain="34978"
/isolation_source="Bodily fluid"
/host="Homo sapiens"
/sub_species="oharae"
/db_xref="taxon:301102"
/country="USA"
/collection_date="2011"
/collected_by="Barry Kreiswirth"
gene 1..564
/locus_tag="LI63_RS05870"
/old_locus_tag="LI63_006175"
CDS 1..564
/locus_tag="LI63_RS05870"
/old_locus_tag="LI63_006175"
/EC_number="3.5.1.28"
/inference="COORDINATES: similar to AA
sequence:RefSeq:NP_454760.1"
/note="Derived by automated computational analysis using
gene prediction method: Protein Homology."
/codon_start=1
/transl_table=11
/product="1,6-anhydro-N-acetylmuramyl-L-alanine amidase
AmpD"
/protein_id="WP_003856321.1"
/translation="MLLENGWLVDARHVPSPHHDCRPEDEKPTLLVVHNISLPPGEFG
GPWIDALFTGTIDPDAHPFFAEIAHLRVSAHCLIRRDGEVVQYVPFDKRAWHAGVSKY
QGRERCNDFSIGIELEGTDTTPYTDAQYEKLVAVTQTLIGRYPAIADNITGHSDIAPE
RKTDPGPAFDWSRFHAMLTTSSDKEIT"
gene 561..>564
/locus_tag="LI63_RS05875"
/old_locus_tag="LI63_006180"
CDS 561..>564
/locus_tag="LI63_RS05875"
/old_locus_tag="LI63_006180"
/inference="COORDINATES: similar to AA
sequence:RefSeq:NP_459152.1"
/note="Derived by automated computational analysis using
gene prediction method: Protein Homology."
/codon_start=1
/transl_table=11
/product="beta-lactamase regulator AmpE"
/protein_id="WP_023324156.1"
/translation="MTLFTMLLVMIAERLFKLGEHWHLDHRLEVLFRRIRHFSMLRTL
LMTAGVMVITFLLLRSLYGLFFNVPLLVMWILLGVLCIGAGKVRLHYHAYLKAASRDD
AHARGAMASELTMIHGVPPDCDEREFLRELQNALLWINFRYYLAPLFWFVVGGPWGPV
LLMGYAFLRAWQTWLARYLTPHERLQSGIDAILHVLDWLPVRLVGVVYALIGHGEKAL
PAWFVSLADRHTSQYQVLTRLAQFSLAREPHTDKVATPKAAVSMAKKTSFVVVVIVAL
LTIYGTLV"
ORIGIN
1 atgttgttag aaaacggatg gctggtggac gcgcggcatg taccgtcgcc gcaccacgac
61 tgccgcccgg aggatgaaaa gcccacactg ctggtggttc acaatattag tctcccgccg
121 ggtgagtttg gcggtccgtg gatcgatgcg ttattcactg gaacgataga tcccgatgcc
181 caccccttct ttgctgagat tgcgcatctg cgcgtatcgg cgcactgtct gatccgtcgt
241 gatggcgaag tggttcagta tgttcctttt gataagcgtg cctggcatgc cggcgtgtcg
301 aagtatcagg ggcgcgagcg gtgcaatgat ttctccattg gaattgaact ggaaggaacg
361 gacaccacgc cttacaccga tgcgcaatat gagaaactgg ttgctgtaac gcaaacgtta
421 atcgggcgct atcccgccat tgcagacaat attacagggc acagcgacat cgcccccgaa
481 agaaaaaccg accccggccc ggcttttgac tggtcccggt ttcacgccat gcttaccacg
541 tcgtcagata aggagataac atga
//
LOCUS AmpE 855 bp DNA linear CON 19-JUL-2018
DEFINITION AmpE Enterobacter hormaechei subsp. oharae strain 34978, complete
genome.
ACCESSION AmpE REGION: 929491..930345
VERSION AmpE.1
DBLINK BioProject: PRJNA224116
BioSample: SAMN03067415
Assembly: GCF_000807405.2
KEYWORDS RefSeq.
SOURCE Enterobacter hormaechei subsp. oharae
ORGANISM Enterobacter hormaechei subsp. oharae
Bacteria; Proteobacteria; Gammaproteobacteria; Enterobacterales;
Enterobacteriaceae; Enterobacter; Enterobacter cloacae complex.
REFERENCE 1 (bases 1 to 855)
AUTHORS McCorrison,J., Sanka,R., Adams,M., Brinkac,L., Sutton,G.,
Kreiswirth,B. and Chen,L.
TITLE Direct Submission
JOURNAL Submitted (28-JUL-2015) JCVI, 9704 Medical Center Drive, Rockville,
MD 20850, USA
REFERENCE 2 (bases 1 to 855)
AUTHORS McCorrison,J., Sanka,R., Adams,M., Brinkac,L., Sutton,G.,
Kreiswirth,B. and Chen,L.
TITLE Direct Submission
JOURNAL Submitted (15-DEC-2014) JCVI, 9704 Medical Center Drive, Rockville,
MD 20850, USA
COMMENT REFSEQ INFORMATION: The reference sequence was derived from
CP012165.
Annotation was added by the NCBI Prokaryotic Genome Annotation
Pipeline (released 2013). Information about the Pipeline can be
found here: https://www.ncbi.nlm.nih.gov/genome/annotation_prok/
The organism was changed from 'Enterobacter cloacae' to
'Enterobacter hormaechei subsp. oharae' in June 2016.
##Genome-Assembly-Data-START##
Assembly Method :: HGAP v. 3
Assembly Name :: HGAP assembly of Enterobacter cloacae
34978
Expected Final Version :: Yes
Genome Coverage :: 7.78x
Sequencing Technology :: Pacbio RS II
##Genome-Assembly-Data-END##
##Genome-Annotation-Data-START##
Annotation Provider :: NCBI
Annotation Date :: 07/19/2018 01:51:58
Annotation Pipeline :: NCBI Prokaryotic Genome
Annotation Pipeline
Annotation Method :: Best-placed reference protein
set; GeneMarkS+
Annotation Software revision :: 4.6
Features Annotated :: Gene; CDS; rRNA; tRNA; ncRNA;
repeat_region
Genes (total) :: 5,190
CDS (total) :: 5,075
Genes (coding) :: 4,897
CDS (coding) :: 4,897
Genes (RNA) :: 115
rRNAs :: 9, 8, 8 (5S, 16S, 23S)
complete rRNAs :: 9, 8, 8 (5S, 16S, 23S)
tRNAs :: 83
ncRNAs :: 7
Pseudo Genes (total) :: 178
Pseudo Genes (ambiguous residues) :: 0 of 178
Pseudo Genes (frameshifted) :: 79 of 178
Pseudo Genes (incomplete) :: 88 of 178
Pseudo Genes (internal stop) :: 53 of 178
Pseudo Genes (multiple problems) :: 39 of 178
##Genome-Annotation-Data-END##
COMPLETENESS: full length.
FEATURES Location/Qualifiers
source 1..855
/organism="Enterobacter hormaechei subsp. oharae"
/mol_type="genomic DNA"
/strain="34978"
/isolation_source="Bodily fluid"
/host="Homo sapiens"
/sub_species="oharae"
/db_xref="taxon:301102"
/country="USA"
/collection_date="2011"
/collected_by="Barry Kreiswirth"
gene <1..4
/locus_tag="LI63_RS05870"
/old_locus_tag="LI63_006175"
CDS <1..4
/locus_tag="LI63_RS05870"
/old_locus_tag="LI63_006175"
/EC_number="3.5.1.28"
/inference="COORDINATES: similar to AA
sequence:RefSeq:NP_454760.1"
/note="Derived by automated computational analysis using
gene prediction method: Protein Homology."
/codon_start=3
/transl_table=11
/product="1,6-anhydro-N-acetylmuramyl-L-alanine amidase
AmpD"
/protein_id="WP_003856321.1"
/translation="MLLENGWLVDARHVPSPHHDCRPEDEKPTLLVVHNISLPPGEFG
GPWIDALFTGTIDPDAHPFFAEIAHLRVSAHCLIRRDGEVVQYVPFDKRAWHAGVSKY
QGRERCNDFSIGIELEGTDTTPYTDAQYEKLVAVTQTLIGRYPAIADNITGHSDIAPE
RKTDPGPAFDWSRFHAMLTTSSDKEIT"
gene 1..855
/locus_tag="LI63_RS05875"
/old_locus_tag="LI63_006180"
CDS 1..855
/locus_tag="LI63_RS05875"
/old_locus_tag="LI63_006180"
/inference="COORDINATES: similar to AA
sequence:RefSeq:NP_459152.1"
/note="Derived by automated computational analysis using
gene prediction method: Protein Homology."
/codon_start=1
/transl_table=11
/product="beta-lactamase regulator AmpE"
/protein_id="WP_023324156.1"
/translation="MTLFTMLLVMIAERLFKLGEHWHLDHRLEVLFRRIRHFSMLRTL
LMTAGVMVITFLLLRSLYGLFFNVPLLVMWILLGVLCIGAGKVRLHYHAYLKAASRDD
AHARGAMASELTMIHGVPPDCDEREFLRELQNALLWINFRYYLAPLFWFVVGGPWGPV
LLMGYAFLRAWQTWLARYLTPHERLQSGIDAILHVLDWLPVRLVGVVYALIGHGEKAL
PAWFVSLADRHTSQYQVLTRLAQFSLAREPHTDKVATPKAAVSMAKKTSFVVVVIVAL
LTIYGTLV"
ORIGIN
1 atgacgttgt ttaccatgct gctggttatg atcgctgaac gcctgtttaa gctcggcgag
61 cactggcatc tggatcatcg gctggaggtg ttattccgcc gcatcagaca tttttccatg
121 ctgcgcacgc tgctgatgac ggcaggcgtg atggtgatta cgttcctgtt gctgcgctcg
181 ctttacggcc tctttttcaa cgtgccgctg ctggtgatgt ggatcctgct cggcgtgttg
241 tgtattggcg cgggcaaggt gcgtttgcac tatcacgcgt atctgaaagc cgcttcccgg
301 gatgatgccc acgcgcgcgg cgcgatggcg agcgagttga cgatgatcca cggcgtaccg
361 ccggactgcg atgaacgcga gtttctgcgg gagctgcaaa acgcgctgct gtggattaac
421 ttccgttact acctggcgcc gctgttctgg ttcgtggtgg gcgggccctg ggggccggta
481 ctgctgatgg gttacgcgtt cctgcgcgcc tggcagacct ggcttgcccg ctatcttacg
541 ccgcatgaac gtctacagtc cggcattgat gccatcctgc acgtgctcga ctggcttccg
601 gtgcgtctgg taggcgtggt ctatgccctc atcggtcacg gtgaaaaggc gctgcccgcg
661 tggtttgtct cccttgctga ccgtcatacc tcgcagtatc aggttttaac ccgactggca
721 cagttctcgc tggcgcgtga gccgcacacg gacaaagtcg caacgccaaa ggctgccgtc
781 tcgatggcga agaaaacgtc gtttgtggtg gtggtgattg tggcgctgct gacgatttac
841 ggcacgctgg tttaa
//
LOCUS AmpR 876 bp DNA linear CON 19-JUL-2018
DEFINITION AmpR Enterobacter hormaechei subsp. oharae strain 34978, complete
genome.
ACCESSION AmpR REGION: 554916..555791
VERSION AmpR.1
DBLINK BioProject: PRJNA224116
BioSample: SAMN03067415
Assembly: GCF_000807405.2
KEYWORDS RefSeq.
SOURCE Enterobacter hormaechei subsp. oharae
ORGANISM Enterobacter hormaechei subsp. oharae
Bacteria; Proteobacteria; Gammaproteobacteria; Enterobacterales;
Enterobacteriaceae; Enterobacter; Enterobacter cloacae complex.
REFERENCE 1 (bases 1 to 876)
AUTHORS McCorrison,J., Sanka,R., Adams,M., Brinkac,L., Sutton,G.,
Kreiswirth,B. and Chen,L.
TITLE Direct Submission
JOURNAL Submitted (28-JUL-2015) JCVI, 9704 Medical Center Drive, Rockville,
MD 20850, USA
REFERENCE 2 (bases 1 to 876)
AUTHORS McCorrison,J., Sanka,R., Adams,M., Brinkac,L., Sutton,G.,
Kreiswirth,B. and Chen,L.
TITLE Direct Submission
JOURNAL Submitted (15-DEC-2014) JCVI, 9704 Medical Center Drive, Rockville,
MD 20850, USA
COMMENT REFSEQ INFORMATION: The reference sequence was derived from
CP012165.
Annotation was added by the NCBI Prokaryotic Genome Annotation
Pipeline (released 2013). Information about the Pipeline can be
found here: https://www.ncbi.nlm.nih.gov/genome/annotation_prok/
The organism was changed from 'Enterobacter cloacae' to
'Enterobacter hormaechei subsp. oharae' in June 2016.
##Genome-Assembly-Data-START##
Assembly Method :: HGAP v. 3
Assembly Name :: HGAP assembly of Enterobacter cloacae
34978
Expected Final Version :: Yes
Genome Coverage :: 7.78x
Sequencing Technology :: Pacbio RS II
##Genome-Assembly-Data-END##
##Genome-Annotation-Data-START##
Annotation Provider :: NCBI
Annotation Date :: 07/19/2018 01:51:58
Annotation Pipeline :: NCBI Prokaryotic Genome
Annotation Pipeline
Annotation Method :: Best-placed reference protein
set; GeneMarkS+
Annotation Software revision :: 4.6
Features Annotated :: Gene; CDS; rRNA; tRNA; ncRNA;
repeat_region
Genes (total) :: 5,190
CDS (total) :: 5,075
Genes (coding) :: 4,897
CDS (coding) :: 4,897
Genes (RNA) :: 115
rRNAs :: 9, 8, 8 (5S, 16S, 23S)
complete rRNAs :: 9, 8, 8 (5S, 16S, 23S)
tRNAs :: 83
ncRNAs :: 7
Pseudo Genes (total) :: 178
Pseudo Genes (ambiguous residues) :: 0 of 178
Pseudo Genes (frameshifted) :: 79 of 178
Pseudo Genes (incomplete) :: 88 of 178
Pseudo Genes (internal stop) :: 53 of 178
Pseudo Genes (multiple problems) :: 39 of 178
##Genome-Annotation-Data-END##
COMPLETENESS: full length.
FEATURES Location/Qualifiers
source 1..876
/organism="Enterobacter hormaechei subsp. oharae"
/mol_type="genomic DNA"
/strain="34978"
/isolation_source="Bodily fluid"
/host="Homo sapiens"
/sub_species="oharae"
/db_xref="taxon:301102"
/country="USA"
/collection_date="2011"
/collected_by="Barry Kreiswirth"
gene 1..876
/locus_tag="LI63_RS04110"
/old_locus_tag="LI63_004415"
CDS 1..876
/locus_tag="LI63_RS04110"
/old_locus_tag="LI63_004415"
/inference="COORDINATES: similar to AA
sequence:RefSeq:WP_020882960.1"
/note="Derived by automated computational analysis using
gene prediction method: Protein Homology."
/codon_start=1
/transl_table=11
/product="LysR family transcriptional regulator"
/protein_id="WP_003855952.1"
/translation="MTRSYLPLNSLRAFEAAARHLSFTHAAIELNVTHSAISQHVKTL
EQHLNCQLFVRVSRGLMLTTEGENLLPVLNDSFDRIAGMLDRFANHRAQEKLKIGVVG
TFATGVLFSQLEDFRRGYPHIDLQLSTHNNRVDPAAEGLDYTIRYGGGAWHGTEAEFL
CHAPLAPLCTPDIAASLHSPADILRFTLLRSYRRDEWTAWMQAAGEHPPSPTHRVMVF
DSSVTMLEAAQAGVGIAIAPVDMFTHLLASERIVQPFATQIELGSYWLTRLQSRAETP
AMREFSRWLVEKMKK"
ORIGIN
1 atgacgcgaa gctatctccc cctcaattcg cttcgagctt ttgaagccgc cgcgagacat
61 ctcagcttta cgcatgcggc cattgagctg aacgtgaccc attcagccat tagccagcat
121 gtgaaaacgc tggagcagca cctgaactgt cagctgttcg ttcgcgtgtc gcgcgggctg
181 atgttgacta ccgagggtga aaatttactg ccggtgctga atgattcttt cgatcgtata
241 gccggaatgc tggatcgctt cgctaaccat cgtgcgcagg agaagctgaa aatcggcgtg
301 gtgggtacat ttgccaccgg ggttttattc tcgcagctgg aggattttcg ccgtggctat
361 ccgcacatcg atcttcagct ttccacccat aacaaccgcg ttgatccggc tgctgaaggg
421 cttgactata cgatccgcta cggtggcggg gcgtggcacg gcaccgaggc tgaattcctt
481 tgtcatgcgc cgctcgcgcc gctgtgtacg cccgatatcg ccgccagtct gcacagtccg
541 gccgacatcc tcaggtttac gctgctgcgc tcttaccgac gcgatgaatg gaccgcgtgg
601 atgcaggcgg ccggcgagca tcccccttcg ccaacgcacc gcgtgatggt atttgattcg
661 tccgtgacca tgctggaggc cgctcaggca ggggtgggca ttgccattgc gcctgtcgat
721 atgtttaccc atctgttagc cagcgagcgc attgtacagc cctttgcgac gcagattgag
781 ctcggcagtt actggctgac ccgattgcag tcccgggcag aaacgccagc catgcgcgaa
841 ttttcccggt ggctggtgga gaagatgaaa aagtaa
//
LOCUS AmpG 1476 bp DNA linear CON 19-JUL-2018
DEFINITION AmpG Enterobacter hormaechei subsp. oharae strain 34978, complete
genome.
ACCESSION AmpG REGION: 1188973..1190448
VERSION AmpG.1
DBLINK BioProject: PRJNA224116
BioSample: SAMN03067415
Assembly: GCF_000807405.2
KEYWORDS RefSeq.
SOURCE Enterobacter hormaechei subsp. oharae
ORGANISM Enterobacter hormaechei subsp. oharae
Bacteria; Proteobacteria; Gammaproteobacteria; Enterobacterales;
Enterobacteriaceae; Enterobacter; Enterobacter cloacae complex.
REFERENCE 1 (bases 1 to 1476)
AUTHORS McCorrison,J., Sanka,R., Adams,M., Brinkac,L., Sutton,G.,
Kreiswirth,B. and Chen,L.
TITLE Direct Submission
JOURNAL Submitted (28-JUL-2015) JCVI, 9704 Medical Center Drive, Rockville,
MD 20850, USA
REFERENCE 2 (bases 1 to 1476)
AUTHORS McCorrison,J., Sanka,R., Adams,M., Brinkac,L., Sutton,G.,
Kreiswirth,B. and Chen,L.
TITLE Direct Submission
JOURNAL Submitted (15-DEC-2014) JCVI, 9704 Medical Center Drive, Rockville,
MD 20850, USA
COMMENT REFSEQ INFORMATION: The reference sequence was derived from
CP012165.
Annotation was added by the NCBI Prokaryotic Genome Annotation
Pipeline (released 2013). Information about the Pipeline can be
found here: https://www.ncbi.nlm.nih.gov/genome/annotation_prok/
The organism was changed from 'Enterobacter cloacae' to
'Enterobacter hormaechei subsp. oharae' in June 2016.
##Genome-Assembly-Data-START##
Assembly Method :: HGAP v. 3
Assembly Name :: HGAP assembly of Enterobacter cloacae
34978
Expected Final Version :: Yes
Genome Coverage :: 7.78x
Sequencing Technology :: Pacbio RS II
##Genome-Assembly-Data-END##
##Genome-Annotation-Data-START##
Annotation Provider :: NCBI
Annotation Date :: 07/19/2018 01:51:58
Annotation Pipeline :: NCBI Prokaryotic Genome
Annotation Pipeline
Annotation Method :: Best-placed reference protein
set; GeneMarkS+
Annotation Software revision :: 4.6
Features Annotated :: Gene; CDS; rRNA; tRNA; ncRNA;
repeat_region
Genes (total) :: 5,190
CDS (total) :: 5,075
Genes (coding) :: 4,897
CDS (coding) :: 4,897
Genes (RNA) :: 115
rRNAs :: 9, 8, 8 (5S, 16S, 23S)
complete rRNAs :: 9, 8, 8 (5S, 16S, 23S)
tRNAs :: 83
ncRNAs :: 7
Pseudo Genes (total) :: 178
Pseudo Genes (ambiguous residues) :: 0 of 178
Pseudo Genes (frameshifted) :: 79 of 178
Pseudo Genes (incomplete) :: 88 of 178
Pseudo Genes (internal stop) :: 53 of 178
Pseudo Genes (multiple problems) :: 39 of 178
##Genome-Annotation-Data-END##
COMPLETENESS: full length.
FEATURES Location/Qualifiers
source 1..1476
/organism="Enterobacter hormaechei subsp. oharae"
/mol_type="genomic DNA"
/strain="34978"
/isolation_source="Bodily fluid"
/host="Homo sapiens"
/sub_species="oharae"
/db_xref="taxon:301102"
/country="USA"
/collection_date="2011"
/collected_by="Barry Kreiswirth"
gene complement(1..1476)
/locus_tag="LI63_RS07060"
/old_locus_tag="LI63_007365"
CDS complement(1..1476)
/locus_tag="LI63_RS07060"
/old_locus_tag="LI63_007365"
/inference="COORDINATES: similar to AA
sequence:RefSeq:WP_006809884.1"
/note="Derived by automated computational analysis using
gene prediction method: Protein Homology."
/codon_start=1
/transl_table=11
/product="muropeptide MFS transporter AmpG"
/protein_id="WP_032608644.1"
/translation="MSSHYLRIFQQPKSAILLILGFASGLPLALTSGTLQAWMTVENI
DLKTIGFFSLVGQAYVFKFLWSPVMDRYTPPFLGRRRGWLAMTQVLLLLAIAAMGFLE
PSTQLRWMAALAVVIAFCSASQDIVFDAWKTDVLPAEERGAGAAISVLGYRLGMLVSG
GLALWLADRYLGWQGMYWLMAALLIPCIIATLFAPEPSDVIPVPRSLEQAVAAPLRDF
FGRNNAWLILLLIVLYKLGDAFAMSLTTTFLIRGVGFDAGEVGVVNKTLGLFATIVGA
LYGGVLMQRLSLFRALLIFGILQGASNAGYWLLSITDKHMISMATAVFFENLCGGMGT
AAFVALLMTLCNKSFSATQFALLSALSAVGRVYVGPVAGWFVEAHGWPTFYLFSVVAA
VPGILLLLVCRQTLEYTQRTEHFMPRTEYQAAYRFALRLLMVGCLALVVWLAVLIINA
TTTLSLPFETQLLDAGVFLAIVGILTGGMLDFMSLRKTQMT"
ORIGIN
1 tcatgtcatc tgcgttttcc gcagtgacat gaaatccagc atcccaccgg tcaggatacc
61 cacgatggcg agaaacacgc ctgcatcaag cagctgggtt tcaaaaggaa gcgacaaggt
121 ggtcgtcgca ttgataatga gaaccgcgag ccacactacc agcgcaagac aacctaccat
181 cagcagacgc agggcaaacc ggtaagcagc ctgatattcc gtgcgcggca tgaagtgttc
241 cgtccgctgg gtatattcca gcgtctggcg acagaccagc aacaataaaa tccccggcac
301 agccgccacc accgagaaga gataaaatgt cggccagccg tgggcttcaa caaaccagcc
361 cgcgacggga cctacgtaca cgcgcccgac ggctgagagg gcagagagca gggcaaactg
421 ggtggcggaa aatgacttat tgcacagcgt catcagcagg gcgacaaatg ccgcagtgcc
481 catacctccg cacagatttt caaagaatac cgccgtcgcc atgctgatca tatgcttgtc
541 ggtgatcgac agcagccagt aaccggcatt cgaagcgccc tgaaggatgc cgaagatcag
601 cagagcacgg aacagcgaca gacgctgcat caatacgccg ccgtacagcg cgccgacgat
661 cgtggcaaac agccccaggg ttttgttcac cacgccgacc tcccccgcat caaacccgac
721 gccgcggatc aggaaggtgg tggtcagact catggcgaaa gcgtcgccga gcttataaag
781 gacaatcagc agcaggatca gccaggcatt attgcgacca aagaagtcgc ggagcggtgc
841 ggcgacggcc tgctccagcg agcggggaac cggaatcaca tcgctcggtt caggcgcgaa
901 tagcgtggca ataatgcagg ggatcagcag agcggccatc agccagtaca ttccctgcca
961 gccgagatag cggtcggcaa gccagagggc cagcccgccg gaaaccagca tacccaggcg
1021 gtagccaagc acgctgattg ccgcaccggc accacgctct tccgctggca ggacgtccgt
1081 cttccaggcg tcaaaaacaa tgtcctgcga agcggagcag aaggcgatga ccaccgcaag
1141 cgcggccatc cagcgcagct gtgttgacgg ctcaaggaaa cccattgcgg caatggccag
1201 caacagcagc acctgcgtca tcgctaacca accgcgacgg cgcccgagga acggtggggt
1261 atagcgatcc atcaccggcg accacaggaa cttaaaaacg taagcctggc cgacgagcga
1321 gaagaaacca atggttttaa gatcgatgtt ctcaaccgtc atccacgcct gtaacgtgcc
1381 ggaggtgagc gcaaggggca aaccggaggc gaaaccaagg atcagcagaa tagctgattt
1441 cggttgctgg aaaatgcgta agtagtgact ggacat
//
LOCUS AmpH 1161 bp DNA linear CON 19-JUL-2018
DEFINITION AmpH Enterobacter hormaechei subsp. oharae strain 34978, complete
genome.
ACCESSION AmpH REGION: 1128921..1130081
VERSION AmpH.1
DBLINK BioProject: PRJNA224116
BioSample: SAMN03067415
Assembly: GCF_000807405.2
KEYWORDS RefSeq.
SOURCE Enterobacter hormaechei subsp. oharae
ORGANISM Enterobacter hormaechei subsp. oharae
Bacteria; Proteobacteria; Gammaproteobacteria; Enterobacterales;
Enterobacteriaceae; Enterobacter; Enterobacter cloacae complex.
REFERENCE 1 (bases 1 to 1161)
AUTHORS McCorrison,J., Sanka,R., Adams,M., Brinkac,L., Sutton,G.,
Kreiswirth,B. and Chen,L.
TITLE Direct Submission
JOURNAL Submitted (28-JUL-2015) JCVI, 9704 Medical Center Drive, Rockville,
MD 20850, USA
REFERENCE 2 (bases 1 to 1161)
AUTHORS McCorrison,J., Sanka,R., Adams,M., Brinkac,L., Sutton,G.,
Kreiswirth,B. and Chen,L.
TITLE Direct Submission
JOURNAL Submitted (15-DEC-2014) JCVI, 9704 Medical Center Drive, Rockville,
MD 20850, USA
COMMENT REFSEQ INFORMATION: The reference sequence was derived from
CP012165.
Annotation was added by the NCBI Prokaryotic Genome Annotation
Pipeline (released 2013). Information about the Pipeline can be
found here: https://www.ncbi.nlm.nih.gov/genome/annotation_prok/
The organism was changed from 'Enterobacter cloacae' to
'Enterobacter hormaechei subsp. oharae' in June 2016.
##Genome-Assembly-Data-START##
Assembly Method :: HGAP v. 3
Assembly Name :: HGAP assembly of Enterobacter cloacae
34978
Expected Final Version :: Yes
Genome Coverage :: 7.78x
Sequencing Technology :: Pacbio RS II
##Genome-Assembly-Data-END##
##Genome-Annotation-Data-START##
Annotation Provider :: NCBI
Annotation Date :: 07/19/2018 01:51:58
Annotation Pipeline :: NCBI Prokaryotic Genome
Annotation Pipeline
Annotation Method :: Best-placed reference protein
set; GeneMarkS+
Annotation Software revision :: 4.6
Features Annotated :: Gene; CDS; rRNA; tRNA; ncRNA;
repeat_region
Genes (total) :: 5,190
CDS (total) :: 5,075
Genes (coding) :: 4,897
CDS (coding) :: 4,897
Genes (RNA) :: 115
rRNAs :: 9, 8, 8 (5S, 16S, 23S)
complete rRNAs :: 9, 8, 8 (5S, 16S, 23S)
tRNAs :: 83
ncRNAs :: 7
Pseudo Genes (total) :: 178
Pseudo Genes (ambiguous residues) :: 0 of 178
Pseudo Genes (frameshifted) :: 79 of 178
Pseudo Genes (incomplete) :: 88 of 178
Pseudo Genes (internal stop) :: 53 of 178
Pseudo Genes (multiple problems) :: 39 of 178
##Genome-Annotation-Data-END##
COMPLETENESS: full length.
FEATURES Location/Qualifiers
source 1..1161
/organism="Enterobacter hormaechei subsp. oharae"
/mol_type="genomic DNA"
/strain="34978"
/isolation_source="Bodily fluid"
/host="Homo sapiens"
/sub_species="oharae"
/db_xref="taxon:301102"
/country="USA"
/collection_date="2011"
/collected_by="Barry Kreiswirth"
gene complement(1..1161)
/locus_tag="LI63_RS06765"
/old_locus_tag="LI63_007070"
CDS complement(1..1161)
/locus_tag="LI63_RS06765"
/old_locus_tag="LI63_007070"
/inference="COORDINATES: similar to AA
sequence:RefSeq:WP_003859164.1"
/note="Derived by automated computational analysis using
gene prediction method: Protein Homology."
/codon_start=1
/transl_table=11
/product="D-alanyl-D-alanine-
carboxypeptidase/endopeptidase AmpH"
/protein_id="WP_003859164.1"
/translation="MKRCLLSIAALCAVSLSTAQAAQPLTAPVLASDIADRYANLIYY
GSGATGMALVVIDGNQRVFRSFGETRPGNNVRPQLDSVIRVASITKLMTSEMLVKLLD
QGVVKLDDPLSKYAPPGARVPTYQGTPIRLVNLATHTSALPREQPGGAAHRPVFVWPT
REQRWNYLSTATLKSAPGSQAGYSNLAFDLLADALATASGKPYPQLFEEQITRPLGMK
DTTYTPSPDQCKRLMVAEKGASPCNNTLAAIGSGGVYSTPGDMMRWMQQFLSSDFYAR
SNQADRMQTLIYQRAQLRRVIGMDVPGKADALGMGWVYMAPKDGRPGIIQKTGGGGGF
ITYMAMIPQSNVGAFVVVTRSPNTRFVNMSDGVNNLVAELSANKAQVLTASN"
ORIGIN
1 tcagttagag gccgtaagca cctgcgcttt attggcgctc agctcggcca ccagattatt
61 tacgccatca ctcatattca cgaagcgtgt atttggcgac cgggtgacca ccacaaaagc
121 acctacgttt gattgcggaa tcatcgccat ataggtgatg aatccgccac ctccaccggt
181 tttttgaata atccccggtc ggccatcttt tggcgccata tacacccagc ccatgccgag
241 ggcatcggct ttaccgggta catccatgcc aatgacgcga cgtaactgag cacgctggta
301 gatgagcgtc tgcatgcggt cggcctgatt gctgcgcgcg taaaaatccg atgagaggaa
361 ctgttgcatc cagcgcatca tgtcgccagg cgtagagtaa actccaccgc tgccaatggc
421 ggccagcgtg ttattgcacg ggctggcccc tttttccgcc accatcagac gcttgcactg
481 gtccggggag ggggtgtaag tggtatcttt catcccgagc ggacgcgtga tctgctcttc
541 aaacagttga gggtagggct tacccgaggc cgtcgctaaa gcgtcggcca gcagatcaaa
601 cgccaggtta gaatagccgg cctgcgagcc cggggccgat ttcagggttg ctgtgctcag
661 gtagttccag cgttgctcac gggttggcca gacaaagaca gggcgatgcg cagctccacc
721 gggctgttct cgcggcaggg cgctggtatg ggtcgccaga ttcaccagtc tgatcggcgt
781 tccctgatat gtcggaacgc gagcgccggg cggcgcatat ttgctgagcg gatcgtcgag
841 tttaaccacg ccctgatcga gcagtttcac cagcatttcg ctggtcatca gcttggttat
901 cgacgcgaca cggataacgg aatccagctg cggacgaacg ttatttcccg gtcgtgtttc
961 accgaagctg cgaaacaccc gctggttacc gtcgatcacg accagcgcca ttcccgtcgc
1021 accgctgccg taataaataa ggttcgcgta gcgatcggca atgtcagagg ccagaaccgg
1081 ggccgtcaga ggctgtgctg cctgggcggt ggacaggctc accgcacaca gcgcggcgat
1141 agagagcaga caacgtttca a
//
LOCUS AmpC-LysR 142 bp DNA linear CON 19-JUL-2018
DEFINITION AmpC-LysR Enterobacter hormaechei subsp. oharae strain 34978, complete
genome.
ACCESSION AmpC-LysR REGION: 554784..554925
VERSION AmpC-LysR.1
DBLINK BioProject: PRJNA224116
BioSample: SAMN03067415
Assembly: GCF_000807405.2
KEYWORDS RefSeq.
SOURCE Enterobacter hormaechei subsp. oharae
ORGANISM Enterobacter hormaechei subsp. oharae
Bacteria; Proteobacteria; Gammaproteobacteria; Enterobacterales;
Enterobacteriaceae; Enterobacter; Enterobacter cloacae complex.
REFERENCE 1 (bases 1 to 142)
AUTHORS McCorrison,J., Sanka,R., Adams,M., Brinkac,L., Sutton,G.,
Kreiswirth,B. and Chen,L.
TITLE Direct Submission
JOURNAL Submitted (28-JUL-2015) JCVI, 9704 Medical Center Drive, Rockville,
MD 20850, USA
REFERENCE 2 (bases 1 to 142)
AUTHORS McCorrison,J., Sanka,R., Adams,M., Brinkac,L., Sutton,G.,
Kreiswirth,B. and Chen,L.
TITLE Direct Submission
JOURNAL Submitted (15-DEC-2014) JCVI, 9704 Medical Center Drive, Rockville,
MD 20850, USA
COMMENT REFSEQ INFORMATION: The reference sequence was derived from
CP012165.
Annotation was added by the NCBI Prokaryotic Genome Annotation
Pipeline (released 2013). Information about the Pipeline can be
found here: https://www.ncbi.nlm.nih.gov/genome/annotation_prok/
The organism was changed from 'Enterobacter cloacae' to
'Enterobacter hormaechei subsp. oharae' in June 2016.
##Genome-Assembly-Data-START##
Assembly Method :: HGAP v. 3
Assembly Name :: HGAP assembly of Enterobacter cloacae
34978
Expected Final Version :: Yes
Genome Coverage :: 7.78x
Sequencing Technology :: Pacbio RS II
##Genome-Assembly-Data-END##
##Genome-Annotation-Data-START##
Annotation Provider :: NCBI
Annotation Date :: 07/19/2018 01:51:58
Annotation Pipeline :: NCBI Prokaryotic Genome
Annotation Pipeline
Annotation Method :: Best-placed reference protein
set; GeneMarkS+
Annotation Software revision :: 4.6
Features Annotated :: Gene; CDS; rRNA; tRNA; ncRNA;
repeat_region
Genes (total) :: 5,190
CDS (total) :: 5,075
Genes (coding) :: 4,897
CDS (coding) :: 4,897
Genes (RNA) :: 115
rRNAs :: 9, 8, 8 (5S, 16S, 23S)
complete rRNAs :: 9, 8, 8 (5S, 16S, 23S)
tRNAs :: 83
ncRNAs :: 7
Pseudo Genes (total) :: 178
Pseudo Genes (ambiguous residues) :: 0 of 178
Pseudo Genes (frameshifted) :: 79 of 178
Pseudo Genes (incomplete) :: 88 of 178
Pseudo Genes (internal stop) :: 53 of 178
Pseudo Genes (multiple problems) :: 39 of 178
##Genome-Annotation-Data-END##
COMPLETENESS: full length.
FEATURES Location/Qualifiers
source 1..142
/organism="Enterobacter hormaechei subsp. oharae"
/mol_type="genomic DNA"
/strain="34978"
/isolation_source="Bodily fluid"
/host="Homo sapiens"
/sub_species="oharae"
/db_xref="taxon:301102"
/country="USA"
/collection_date="2011"
/collected_by="Barry Kreiswirth"
gene 133..>142
/locus_tag="LI63_RS04110"
/old_locus_tag="LI63_004415"
CDS 133..>142
/locus_tag="LI63_RS04110"
/old_locus_tag="LI63_004415"
/inference="COORDINATES: similar to AA
sequence:RefSeq:WP_020882960.1"
/note="Derived by automated computational analysis using
gene prediction method: Protein Homology."
/codon_start=1
/transl_table=11
/product="LysR family transcriptional regulator"
/protein_id="WP_003855952.1"
/translation="MTRSYLPLNSLRAFEAAARHLSFTHAAIELNVTHSAISQHVKTL
EQHLNCQLFVRVSRGLMLTTEGENLLPVLNDSFDRIAGMLDRFANHRAQEKLKIGVVG
TFATGVLFSQLEDFRRGYPHIDLQLSTHNNRVDPAAEGLDYTIRYGGGAWHGTEAEFL
CHAPLAPLCTPDIAASLHSPADILRFTLLRSYRRDEWTAWMQAAGEHPPSPTHRVMVF
DSSVTMLEAAQAGVGIAIAPVDMFTHLLASERIVQPFATQIELGSYWLTRLQSRAETP
AMREFSRWLVEKMKK"
ORIGIN
1 cagtaatctt ccgtaatagc gagtcaaggg ggtgtccggg cccatcagac aggcgtagtc
61 tgttggattt gactgtgcct gacaaacggt taaatttagc attagctgtt aatttttcta
121 acggaagaga ccatgacgcg aa
//
LOCUS DacA 1212 bp DNA linear CON 19-JUL-2018
DEFINITION DacA Enterobacter hormaechei subsp. oharae strain 34978, complete
genome.
ACCESSION DacA REGION: 1469549..1470760
VERSION DacA.1
DBLINK BioProject: PRJNA224116
BioSample: SAMN03067415
Assembly: GCF_000807405.2
KEYWORDS RefSeq.
SOURCE Enterobacter hormaechei subsp. oharae
ORGANISM Enterobacter hormaechei subsp. oharae
Bacteria; Proteobacteria; Gammaproteobacteria; Enterobacterales;
Enterobacteriaceae; Enterobacter; Enterobacter cloacae complex.
REFERENCE 1 (bases 1 to 1212)
AUTHORS McCorrison,J., Sanka,R., Adams,M., Brinkac,L., Sutton,G.,
Kreiswirth,B. and Chen,L.
TITLE Direct Submission
JOURNAL Submitted (28-JUL-2015) JCVI, 9704 Medical Center Drive, Rockville,
MD 20850, USA
REFERENCE 2 (bases 1 to 1212)
AUTHORS McCorrison,J., Sanka,R., Adams,M., Brinkac,L., Sutton,G.,
Kreiswirth,B. and Chen,L.
TITLE Direct Submission
JOURNAL Submitted (15-DEC-2014) JCVI, 9704 Medical Center Drive, Rockville,
MD 20850, USA
COMMENT REFSEQ INFORMATION: The reference sequence was derived from
CP012165.
Annotation was added by the NCBI Prokaryotic Genome Annotation
Pipeline (released 2013). Information about the Pipeline can be
found here: https://www.ncbi.nlm.nih.gov/genome/annotation_prok/
The organism was changed from 'Enterobacter cloacae' to
'Enterobacter hormaechei subsp. oharae' in June 2016.
##Genome-Assembly-Data-START##
Assembly Method :: HGAP v. 3
Assembly Name :: HGAP assembly of Enterobacter cloacae
34978
Expected Final Version :: Yes
Genome Coverage :: 7.78x
Sequencing Technology :: Pacbio RS II
##Genome-Assembly-Data-END##
##Genome-Annotation-Data-START##
Annotation Provider :: NCBI
Annotation Date :: 07/19/2018 01:51:58
Annotation Pipeline :: NCBI Prokaryotic Genome
Annotation Pipeline
Annotation Method :: Best-placed reference protein
set; GeneMarkS+
Annotation Software revision :: 4.6
Features Annotated :: Gene; CDS; rRNA; tRNA; ncRNA;
repeat_region
Genes (total) :: 5,190
CDS (total) :: 5,075
Genes (coding) :: 4,897
CDS (coding) :: 4,897
Genes (RNA) :: 115
rRNAs :: 9, 8, 8 (5S, 16S, 23S)
complete rRNAs :: 9, 8, 8 (5S, 16S, 23S)
tRNAs :: 83
ncRNAs :: 7
Pseudo Genes (total) :: 178
Pseudo Genes (ambiguous residues) :: 0 of 178
Pseudo Genes (frameshifted) :: 79 of 178
Pseudo Genes (incomplete) :: 88 of 178
Pseudo Genes (internal stop) :: 53 of 178
Pseudo Genes (multiple problems) :: 39 of 178
##Genome-Annotation-Data-END##
COMPLETENESS: full length.
FEATURES Location/Qualifiers
source 1..1212
/organism="Enterobacter hormaechei subsp. oharae"
/mol_type="genomic DNA"
/strain="34978"
/isolation_source="Bodily fluid"
/host="Homo sapiens"
/sub_species="oharae"
/db_xref="taxon:301102"
/country="USA"
/collection_date="2011"
/collected_by="Barry Kreiswirth"
gene complement(1..1212)
/locus_tag="LI63_RS08470"
/old_locus_tag="LI63_008780"
CDS complement(1..1212)
/locus_tag="LI63_RS08470"
/old_locus_tag="LI63_008780"
/EC_number="3.4.16.4"
/inference="COORDINATES: similar to AA
sequence:RefSeq:NP_459629.1"
/note="Derived by automated computational analysis using
gene prediction method: Protein Homology."
/codon_start=1
/transl_table=11
/product="D-alanyl-D-alanine carboxypeptidase DacA"
/protein_id="WP_003858714.1"
/translation="MKTTFSARFVQRMALTTALCAAAFSAAHADDLNIKTMIPGVPQI
DAESYILIDYNSGKVLAEQNADARRDPASLTKMMTSYVIGQAMKAGKFKETDLVTIGN
DAWATGNPVFKGSSLMFLKPGMQVPVSQLIRGINLQSGNDACVAMADFAAGSQDAFVG
LMNSYVSALGLKNSHFQTVHGLDAEGQYSSARDMALIGQALIRDVPNEYSIYKEKEFT
FNGIRQTNRNGLLWDNSLNVDGIKTGHTDKAGYNLVASATEGQMRLISAVMGGRTFKG
RETESKKLLTWGFRFFETVNPLKAGKEFASEPVWFGDNDRASLGVDKDLYLTIPRGRM
KDLKASYVLNTTELHAPLQKNQVVGTINFQLDGKTIDQRPLVVLEEIPEGNFFGKIID
YIKLMFHHWFG"
ORIGIN
1 ttaaccaaac cagtgatgga acatcagctt aatgtaatca atgattttgc cgaagaaatt
61 gccttcagga atctcctcca gcaccaccag cgggcgttga tcgatggttt tgccatccag
121 ctggaagttg atagtaccca cgacctgatt cttttgcagc ggggcgtgca gctcggtggt
181 attcagcaca tagctggctt tcagatcttt catacgaccg cgtgggatag tcagatagag
241 atctttgtcc acgcccaggg aagcgcggtc gttatcgcca aaccagacag gttcagaggc
301 aaattcttta ccggctttca gcgggttcac ggtttcgaag aagcggaagc cccaggtcag
361 cagttttttg ctttccgttt cgcgtccttt aaacgtacgc ccccccatca cggcagagat
421 cagacgcatc tggccttcag tggcggaggc caccaggtta taaccagctt tatcggtgtg
481 gccggttttg ataccgtcga cgttcaggct gttgtcccac agcaggccgt tacggttggt
541 ctgacgaatg ccgttgaagg tgaactcttt ctctttgtag atagagtact cgtttggcac
601 gtcgcggatc agcgcctgac cgatcagcgc catgtcacgc gcggagctgt actgaccctc
661 ggcgtccagg ccgtgaacgg tctggaagtg gctgtttttc agacccagcg cggagacgta
721 gctgttcatc aggcccacaa acgcgtcctg gctgcccgcg gcaaaatcag ccatggccac
781 gcaggcgtcg ttaccggact gcaagttgat gccacggata agctgagaga ccggaacctg
841 catgccaggt ttcaggaaca tcagcgatga acctttgaac acggggttgc cggttgccca
901 cgcatcgtta ccgatagtca ccaggtcggt ttctttgaat ttgcctgctt tcatagcctg
961 gccgataaca tagctggtca tcattttggt caggctggcc ggatcgcggc gggcatcggc
1021 gttctgttct gccagaactt tgccggagtt gtaatcaatc aggatgtagg attccgcgtc
1081 gatctgcgga acgccaggga tcatggtctt gatgttcagg tcatccgcgt gagctgcgga
1141 gaacgcagca gcgcaaaggg ccgtggtcag cgccatgcgc tgcacaaaac gagcagaaaa
1201 agtggtcttc at
//
LOCUS DacB 1434 bp DNA linear CON 19-JUL-2018
DEFINITION DacB Enterobacter hormaechei subsp. oharae strain 34978, complete
genome.
ACCESSION DacB REGION: 4331565..4332998
VERSION DacB.1
DBLINK BioProject: PRJNA224116
BioSample: SAMN03067415
Assembly: GCF_000807405.2
KEYWORDS RefSeq.
SOURCE Enterobacter hormaechei subsp. oharae
ORGANISM Enterobacter hormaechei subsp. oharae
Bacteria; Proteobacteria; Gammaproteobacteria; Enterobacterales;
Enterobacteriaceae; Enterobacter; Enterobacter cloacae complex.
REFERENCE 1 (bases 1 to 1434)
AUTHORS McCorrison,J., Sanka,R., Adams,M., Brinkac,L., Sutton,G.,
Kreiswirth,B. and Chen,L.
TITLE Direct Submission
JOURNAL Submitted (28-JUL-2015) JCVI, 9704 Medical Center Drive, Rockville,
MD 20850, USA
REFERENCE 2 (bases 1 to 1434)
AUTHORS McCorrison,J., Sanka,R., Adams,M., Brinkac,L., Sutton,G.,
Kreiswirth,B. and Chen,L.
TITLE Direct Submission
JOURNAL Submitted (15-DEC-2014) JCVI, 9704 Medical Center Drive, Rockville,
MD 20850, USA
COMMENT REFSEQ INFORMATION: The reference sequence was derived from
CP012165.
Annotation was added by the NCBI Prokaryotic Genome Annotation
Pipeline (released 2013). Information about the Pipeline can be
found here: https://www.ncbi.nlm.nih.gov/genome/annotation_prok/
The organism was changed from 'Enterobacter cloacae' to
'Enterobacter hormaechei subsp. oharae' in June 2016.
##Genome-Assembly-Data-START##
Assembly Method :: HGAP v. 3
Assembly Name :: HGAP assembly of Enterobacter cloacae
34978
Expected Final Version :: Yes
Genome Coverage :: 7.78x
Sequencing Technology :: Pacbio RS II
##Genome-Assembly-Data-END##
##Genome-Annotation-Data-START##
Annotation Provider :: NCBI
Annotation Date :: 07/19/2018 01:51:58
Annotation Pipeline :: NCBI Prokaryotic Genome
Annotation Pipeline
Annotation Method :: Best-placed reference protein
set; GeneMarkS+
Annotation Software revision :: 4.6
Features Annotated :: Gene; CDS; rRNA; tRNA; ncRNA;
repeat_region
Genes (total) :: 5,190
CDS (total) :: 5,075
Genes (coding) :: 4,897
CDS (coding) :: 4,897
Genes (RNA) :: 115
rRNAs :: 9, 8, 8 (5S, 16S, 23S)
complete rRNAs :: 9, 8, 8 (5S, 16S, 23S)
tRNAs :: 83
ncRNAs :: 7
Pseudo Genes (total) :: 178
Pseudo Genes (ambiguous residues) :: 0 of 178
Pseudo Genes (frameshifted) :: 79 of 178
Pseudo Genes (incomplete) :: 88 of 178
Pseudo Genes (internal stop) :: 53 of 178
Pseudo Genes (multiple problems) :: 39 of 178
##Genome-Annotation-Data-END##
COMPLETENESS: full length.
FEATURES Location/Qualifiers
source 1..1434
/organism="Enterobacter hormaechei subsp. oharae"
/mol_type="genomic DNA"
/strain="34978"
/isolation_source="Bodily fluid"
/host="Homo sapiens"
/sub_species="oharae"
/db_xref="taxon:301102"
/country="USA"
/collection_date="2011"
/collected_by="Barry Kreiswirth"
gene 1..1434
/locus_tag="LI63_RS22205"
/old_locus_tag="LI63_022545"
CDS 1..1434
/locus_tag="LI63_RS22205"
/old_locus_tag="LI63_022545"
/EC_number="3.4.16.4"
/EC_number="3.4.21.-"
/inference="COORDINATES: similar to AA
sequence:RefSeq:WP_001212660.1"
/note="Derived by automated computational analysis using
gene prediction method: Protein Homology."
/codon_start=1
/transl_table=11
/product="serine-type D-Ala-D-Ala carboxypeptidase"
/protein_id="WP_003861817.1"
/translation="MRFSSFIIGLTTSITFTVQAANVDEYINQLPAGANLALMVQKVG
AQAPEIDYHSQQMALPASTQKVITALAALLQLGPDFRFTTTLETRGNVEGGELKGDLI
ARFGGDPTFKRQDVRNMVAVLKKSGVTKIDGNVLIDTSIFASHDKAPGWPWNDMTQCF
SAPPAAAIVDRNCFSVSLYSAPKPNDLAFIRVASYYPVTMFSQVRTLAKGSPEAQYCE
LDVVPGDLNRYTLTGCLTQRADPLPLAFAIQDGAGYAGAIFKDELKQAGITYTGTLLR
QTQVNEPGTVIASKQSAPLHDLLKIMLKKSDNMIADTVFRMIGHARFGVPGTWRAGSD
AVRQILRQQAGIDLGNTIAVDGSGLSRHNLISPATMMQVLQYIAQHDAELNFITMLPL
AGHDGSLQYRAGLHAAGVDGKVSAKTGSLQGVYNLAGFITTASGQRMAFVQYLSGYAV
EPADQRNRRIPLVRFESRLYKDIYQNN"
ORIGIN
1 atgcgatttt ccagttttat catcggattg actaccagta taacgttcac cgttcaggcc
61 gcgaatgttg atgagtacat taatcaactg cccgccggcg cgaaccttgc cctgatggtg
121 cagaaggttg gcgcgcaggc tcccgagatt gactatcaca gtcaacagat ggcgctgcct
181 gccagtaccc aaaaggtgat caccgccctc gccgctctgc tccagctcgg gcctgacttc
241 cgttttacta ccacccttga aaccagaggt aacgttgagg gtggcgaact gaaaggcgat
301 cttatcgccc gttttggtgg cgatcccacc tttaagcgcc aggatgtccg caacatggtg
361 gcggtactga aaaaatccgg cgtaacaaaa attgatggca acgtgctgat cgacacctcc
421 attttcgcca gccacgataa agcgcctggc tggccatgga acgacatgac gcagtgtttt
481 agcgccccgc cagccgccgc catcgttgac cgtaactgct tctccgtatc gctttacagc
541 gcgccaaaac caaatgactt agcgtttatc cgcgtggcgt cttactaccc ggtcacgatg
601 ttcagccagg tgcggacgct ggcgaaaggc tccccggagg cacagtattg cgagctggac
661 gtggtaccgg gcgatctcaa ccgctatacg ctcaccggct gcctgaccca gcgggccgat
721 ccactcccgc tggcctttgc cattcaggat ggcgcaggtt atgccggtgc catttttaaa
781 gatgaactga agcaggcggg cataacctac accggaacgc tgctgcgcca gacgcaggtg
841 aatgagccag gcacggtgat tgccagcaaa cagtccgcgc cactgcatga tttgcttaag
901 attatgctga aaaagtcgga taacatgatt gccgacacgg tattccgcat gatcgggcac
961 gcgcgctttg gtgtgccggg cacctggcgg gccggttctg atgccgtacg tcagatcctg
1021 cgccagcagg cgggtatcga tctgggcaat acgatcgccg ttgatggttc cggtttatcg
1081 cgtcataacc tgatctcgcc ggccaccatg atgcaggtgt tgcagtacat tgctcagcat
1141 gacgctgagc taaactttat tacgatgctg ccgcttgccg gacacgacgg ctctcttcag
1201 taccgcgcgg gccttcacgc tgcgggcgtg gatggcaaag tgtcagccaa aacgggttcc
1261 ctgcaaggcg tttacaacct tgccggtttc atcacgaccg ccagcggaca acgcatggca
1321 tttgtgcagt atctttccgg ctatgccgtc gaaccggctg accagcgcaa tcgccgtatt
1381 ccactggtac gtttcgaaag caggctctat aaggacatct accagaataa ctag
//
LOCUS DacC 1206 bp DNA linear CON 19-JUL-2018
DEFINITION DacC Enterobacter hormaechei subsp. oharae strain 34978, complete
genome.
ACCESSION DacC REGION: 1666313..1667518
VERSION DacC.1
DBLINK BioProject: PRJNA224116
BioSample: SAMN03067415
Assembly: GCF_000807405.2
KEYWORDS RefSeq.
SOURCE Enterobacter hormaechei subsp. oharae
ORGANISM Enterobacter hormaechei subsp. oharae
Bacteria; Proteobacteria; Gammaproteobacteria; Enterobacterales;
Enterobacteriaceae; Enterobacter; Enterobacter cloacae complex.
REFERENCE 1 (bases 1 to 1206)
AUTHORS McCorrison,J., Sanka,R., Adams,M., Brinkac,L., Sutton,G.,
Kreiswirth,B. and Chen,L.
TITLE Direct Submission
JOURNAL Submitted (28-JUL-2015) JCVI, 9704 Medical Center Drive, Rockville,
MD 20850, USA
REFERENCE 2 (bases 1 to 1206)
AUTHORS McCorrison,J., Sanka,R., Adams,M., Brinkac,L., Sutton,G.,
Kreiswirth,B. and Chen,L.
TITLE Direct Submission
JOURNAL Submitted (15-DEC-2014) JCVI, 9704 Medical Center Drive, Rockville,
MD 20850, USA
COMMENT REFSEQ INFORMATION: The reference sequence was derived from
CP012165.
Annotation was added by the NCBI Prokaryotic Genome Annotation
Pipeline (released 2013). Information about the Pipeline can be
found here: https://www.ncbi.nlm.nih.gov/genome/annotation_prok/
The organism was changed from 'Enterobacter cloacae' to
'Enterobacter hormaechei subsp. oharae' in June 2016.
##Genome-Assembly-Data-START##
Assembly Method :: HGAP v. 3
Assembly Name :: HGAP assembly of Enterobacter cloacae
34978
Expected Final Version :: Yes
Genome Coverage :: 7.78x
Sequencing Technology :: Pacbio RS II
##Genome-Assembly-Data-END##
##Genome-Annotation-Data-START##
Annotation Provider :: NCBI
Annotation Date :: 07/19/2018 01:51:58
Annotation Pipeline :: NCBI Prokaryotic Genome
Annotation Pipeline
Annotation Method :: Best-placed reference protein
set; GeneMarkS+
Annotation Software revision :: 4.6
Features Annotated :: Gene; CDS; rRNA; tRNA; ncRNA;
repeat_region
Genes (total) :: 5,190
CDS (total) :: 5,075
Genes (coding) :: 4,897
CDS (coding) :: 4,897
Genes (RNA) :: 115
rRNAs :: 9, 8, 8 (5S, 16S, 23S)
complete rRNAs :: 9, 8, 8 (5S, 16S, 23S)
tRNAs :: 83
ncRNAs :: 7
Pseudo Genes (total) :: 178
Pseudo Genes (ambiguous residues) :: 0 of 178
Pseudo Genes (frameshifted) :: 79 of 178
Pseudo Genes (incomplete) :: 88 of 178
Pseudo Genes (internal stop) :: 53 of 178
Pseudo Genes (multiple problems) :: 39 of 178
##Genome-Annotation-Data-END##
COMPLETENESS: full length.
FEATURES Location/Qualifiers
source 1..1206
/organism="Enterobacter hormaechei subsp. oharae"
/mol_type="genomic DNA"
/strain="34978"
/isolation_source="Bodily fluid"
/host="Homo sapiens"
/sub_species="oharae"
/db_xref="taxon:301102"
/country="USA"
/collection_date="2011"
/collected_by="Barry Kreiswirth"
gene 1..1206
/locus_tag="LI63_RS09405"
/old_locus_tag="LI63_009715"
CDS 1..1206
/locus_tag="LI63_RS09405"
/old_locus_tag="LI63_009715"
/EC_number="3.4.16.4"
/inference="COORDINATES: similar to AA
sequence:RefSeq:NP_415360.1"
/note="Derived by automated computational analysis using
gene prediction method: Protein Homology."
/codon_start=1
/transl_table=11
/product="serine-type D-Ala-D-Ala carboxypeptidase"
/protein_id="WP_032610192.1"
/translation="MTQKTSSLRSLAAGSALLFLFAPTLHAAEQTAPEAPPVDARAWI
LMDYANGKVLAEGNADEKLDPASLTKIMTSYVVGQALKAGKIKLNDMVTVGKDAWATG
NPALRGSSVMFLKPGDQVSVSDLNKGVIIQSGNDACIALADYVAGSQDSFIGLMNGYA
KKLGLTNTTFKTVHGLDAPGQFSTARDMALLGKALIHDVPDEYAIHKEKEFTFNNIRQ
PNRNRLLWSSNVNVDGMKTGTTAGAGYNLVASATQGDMRLISVVLGTKTDRIRFNESE
KLLTWGFRFFETVTPIKPDATFVSQRVWFGDKSEVNLGAGEAGSVTIPRGQLKNLKAS
YTLTEPQLTAPLKKGQVVGTIDFQLNGKSIEQRPLVVMEAVEEGGFFSRIWDFVLMKF
HGWFGSWFS"
ORIGIN
1 atgacgcaaa aaacttcttc tctgcgcagc ctggcggcag gctcggcgct gcttttcctt
61 tttgccccaa cgcttcatgc ggcggaacag acagcgcccg aagcgccgcc tgttgatgcg
121 cgcgcctgga tcctgatgga ttacgccaac gggaaagtgc tggcggaagg taacgccgac
181 gaaaaactcg acccggcgag cctgacgaaa attatgacca gctatgtggt cggccaggcg
241 ttaaaagcag gcaagatcaa gctgaatgac atggtcaccg tcgggaaaga tgcctgggcg
301 accggtaacc cggcgctgcg cggctcgtcc gtgatgttcc tgaagcccgg tgatcaggtc
361 tccgtttccg atctgaataa aggggtcatt attcagtcgg gaaatgatgc ctgtattgcg
421 ctggccgatt acgtcgcggg cagtcaggac tcgtttattg ggctgatgaa tggctacgcg
481 aaaaaactgg gtctgaccaa taccaccttt aaaaccgttc acggcctgga tgcgccgggt
541 cagttcagta ccgcgcgcga tatggcgctg ctgggcaaag cgctgatcca tgacgttccg
601 gatgagtacg ccatccataa agagaaagag tttaccttca ataatattcg ccagcctaac
661 cgtaaccgcc tgctctggag cagtaacgtt aacgtggacg gcatgaaaac cggtacaact
721 gccggggccg gatacaacct ggtggcttct gcgacgcagg gcgatatgcg cctgatctcg
781 gtggtgctgg gcacgaaaac cgaccgcatt cgttttaacg agtcagaaaa actgctgacc
841 tggggtttcc gcttctttga aaccgtcacg ccgattaagc cggacgccac cttcgtcagc
901 cagcgcgtct ggtttggtga taaaagtgaa gtaaacctgg gggcaggtga agcggggtcc
961 gtcaccattc cacgcggcca gctgaaaaac ctgaaagcca gctataccct gaccgagcca
1021 cagctgaccg cgccgttaaa aaaaggccag gtggtcggga cgatagattt ccagcttaac
1081 ggcaaatcca ttgagcagcg tccgctggtg gtaatggaag cggtggaaga gggcggcttc
1141 ttcagccgga tatgggactt tgtgttaatg aaattccacg gctggtttgg cagctggttc
1201 agctaa
//
LOCUS DacD 1167 bp DNA linear CON 19-JUL-2018
DEFINITION DacD Enterobacter hormaechei subsp. oharae strain 34978, complete
genome.
ACCESSION DacD REGION: 3031018..3032184
VERSION DacD.1
DBLINK BioProject: PRJNA224116
BioSample: SAMN03067415
Assembly: GCF_000807405.2
KEYWORDS RefSeq.
SOURCE Enterobacter hormaechei subsp. oharae
ORGANISM Enterobacter hormaechei subsp. oharae
Bacteria; Proteobacteria; Gammaproteobacteria; Enterobacterales;
Enterobacteriaceae; Enterobacter; Enterobacter cloacae complex.
REFERENCE 1 (bases 1 to 1167)
AUTHORS McCorrison,J., Sanka,R., Adams,M., Brinkac,L., Sutton,G.,
Kreiswirth,B. and Chen,L.
TITLE Direct Submission
JOURNAL Submitted (28-JUL-2015) JCVI, 9704 Medical Center Drive, Rockville,
MD 20850, USA
REFERENCE 2 (bases 1 to 1167)
AUTHORS McCorrison,J., Sanka,R., Adams,M., Brinkac,L., Sutton,G.,
Kreiswirth,B. and Chen,L.
TITLE Direct Submission
JOURNAL Submitted (15-DEC-2014) JCVI, 9704 Medical Center Drive, Rockville,
MD 20850, USA
COMMENT REFSEQ INFORMATION: The reference sequence was derived from
CP012165.
Annotation was added by the NCBI Prokaryotic Genome Annotation
Pipeline (released 2013). Information about the Pipeline can be
found here: https://www.ncbi.nlm.nih.gov/genome/annotation_prok/
The organism was changed from 'Enterobacter cloacae' to
'Enterobacter hormaechei subsp. oharae' in June 2016.
##Genome-Assembly-Data-START##
Assembly Method :: HGAP v. 3
Assembly Name :: HGAP assembly of Enterobacter cloacae
34978
Expected Final Version :: Yes
Genome Coverage :: 7.78x
Sequencing Technology :: Pacbio RS II
##Genome-Assembly-Data-END##
##Genome-Annotation-Data-START##
Annotation Provider :: NCBI
Annotation Date :: 07/19/2018 01:51:58
Annotation Pipeline :: NCBI Prokaryotic Genome
Annotation Pipeline
Annotation Method :: Best-placed reference protein
set; GeneMarkS+
Annotation Software revision :: 4.6
Features Annotated :: Gene; CDS; rRNA; tRNA; ncRNA;
repeat_region
Genes (total) :: 5,190
CDS (total) :: 5,075
Genes (coding) :: 4,897
CDS (coding) :: 4,897
Genes (RNA) :: 115
rRNAs :: 9, 8, 8 (5S, 16S, 23S)
complete rRNAs :: 9, 8, 8 (5S, 16S, 23S)
tRNAs :: 83
ncRNAs :: 7
Pseudo Genes (total) :: 178
Pseudo Genes (ambiguous residues) :: 0 of 178
Pseudo Genes (frameshifted) :: 79 of 178
Pseudo Genes (incomplete) :: 88 of 178
Pseudo Genes (internal stop) :: 53 of 178
Pseudo Genes (multiple problems) :: 39 of 178
##Genome-Annotation-Data-END##
COMPLETENESS: full length.
FEATURES Location/Qualifiers
source 1..1167
/organism="Enterobacter hormaechei subsp. oharae"
/mol_type="genomic DNA"
/strain="34978"
/isolation_source="Bodily fluid"
/host="Homo sapiens"
/sub_species="oharae"
/db_xref="taxon:301102"
/country="USA"
/collection_date="2011"
/collected_by="Barry Kreiswirth"
gene complement(1..1167)
/locus_tag="LI63_RS15960"
/old_locus_tag="LI63_016280"
CDS complement(1..1167)
/locus_tag="LI63_RS15960"
/old_locus_tag="LI63_016280"
/EC_number="3.4.16.4"
/inference="COORDINATES: similar to AA
sequence:RefSeq:WP_003859502.1"
/note="Derived by automated computational analysis using
gene prediction method: Protein Homology."
/codon_start=1
/transl_table=11
/product="serine-type D-Ala-D-Ala carboxypeptidase DacD"
/protein_id="WP_003859502.1"
/translation="MKRRLFIAVSLLASSISSALAAEPLDFSPQPPAIQAGSWVLMDY
TTGQILTAGNEHQQRNPASLTKLMTGYVVDRAIDSHRISPDDIVTVGRDAWAKGNPVF
DGSSLMFLKEGDRVSVRDLSRGLIVDSGNDACVALADHVAGGQPQFVRMMNDYVEKLN
LRDTHFETVHGLDAPGQHSSAYDLAVLSRAIIHGEPEFYHMYSEKSLTWNGITQQNRN
GLLWDKTMNVDGLKTGHTSGAGFNLIASAVDGQRRLIAVVMGADSPKGREDQARKLLH
WGQQNFDTVQILHNGKKVGTERIWYGDKEQIALGTDQDFWLALPKSEVPNIKAKYVMD
KKELEAPIAAHQRVGEIQLYDRDKVVAHWPLVTLESVEKGGLFSRLGDYLHHKL"
ORIGIN
1 ttagagttta tgatgcagat aatcgccaag acgggagaaa agtccaccct tttcaacgct
61 ttccagcgta accaatggcc agtgcgcgac caccttgtca cgatcgtaca gctggatctc
121 ccctacccgc tgatgcgcgg cgatcggcgc ttccagctct tttttatcca tcacgtattt
181 cgccttgatg ttcggcactt ccgatttggg taatgccagc cagaagtcct gatccgtgcc
241 cagcgcgatc tgctctttat cgccgtacca gatgcgctcg gttcccactt ttttaccgtt
301 atgcaggatc tgcaccgtat caaaattttg ctgtccccag tgcagcagct tgcgcgcctg
361 atcttcacgt cctttcgggc tgtctgcccc catcaccacc gcaatcagtc gacgctgacc
421 gtccaccgct gaggcaatca ggttaaagcc cgcgcccgag gtgtgtcccg ttttcaggcc
481 atccacgttc atggtcttat cccacagcag gccgttgcgg ttctgctggg tgatgccgtt
541 ccaggtcagg ctcttctcgc tgtacatgtg gtagaactca ggctcgccgt gaatgatggc
601 ccgtgaaagc acggcgagat cgtaggcgga gctgtgctga cccggtgcat ccagcccgtg
661 tacggtttcg aagtgggtat cgcgcaggtt cagtttttca acatagtcat tcatcatcct
721 gacgaactgc ggctgaccgc ccgccacgtg atccgccagc gccacgcagg catcattgcc
781 ggaatcaaca atcaggccgc ggctgagatc gcgcacggaa acccgatcgc cctccttcag
841 aaacatcagc gacgaaccgt caaagaccgg attgcctttt gcccaggcgt cacgtccgac
901 cgtcacaatg tcatcggggc tgatgcggtg gctatcaatg gcgcgatcga caacgtaccc
961 cgtcatcagt ttggtcaggc tcgccggatt gcgctgctga tgttcgttgc ccgccgttaa
1021 gatttgaccc gtggtgtaat ccatcaatac ccaggagcca gcctggatgg caggcggctg
1081 aggtgaaaaa tccagcggct cggcagccag cgcggatgaa atactcgaag cgagtaaaga
1141 aacagcaata aacagacggc gtttcaa
//
LOCUS AcrA 1194 bp DNA linear CON 19-JUL-2018
DEFINITION Enterobacter hormaechei subsp. oharae strain 34978, complete
genome.
ACCESSION AcrA REGION: 1232590..1233783
VERSION AcrA.1
DBLINK BioProject: PRJNA224116
BioSample: SAMN03067415
Assembly: GCF_000807405.2
KEYWORDS RefSeq.
SOURCE Enterobacter hormaechei subsp. oharae
ORGANISM Enterobacter hormaechei subsp. oharae
Bacteria; Proteobacteria; Gammaproteobacteria; Enterobacterales;
Enterobacteriaceae; Enterobacter; Enterobacter cloacae complex.
REFERENCE 1 (bases 1 to 1194)
AUTHORS McCorrison,J., Sanka,R., Adams,M., Brinkac,L., Sutton,G.,
Kreiswirth,B. and Chen,L.
TITLE Direct Submission
JOURNAL Submitted (28-JUL-2015) JCVI, 9704 Medical Center Drive, Rockville,
MD 20850, USA
REFERENCE 2 (bases 1 to 1194)
AUTHORS McCorrison,J., Sanka,R., Adams,M., Brinkac,L., Sutton,G.,
Kreiswirth,B. and Chen,L.
TITLE Direct Submission
JOURNAL Submitted (15-DEC-2014) JCVI, 9704 Medical Center Drive, Rockville,
MD 20850, USA
COMMENT REFSEQ INFORMATION: The reference sequence was derived from
CP012165.
Annotation was added by the NCBI Prokaryotic Genome Annotation
Pipeline (released 2013). Information about the Pipeline can be
found here: https://www.ncbi.nlm.nih.gov/genome/annotation_prok/
The organism was changed from 'Enterobacter cloacae' to
'Enterobacter hormaechei subsp. oharae' in June 2016.
##Genome-Assembly-Data-START##
Assembly Method :: HGAP v. 3
Assembly Name :: HGAP assembly of Enterobacter cloacae
34978
Expected Final Version :: Yes
Genome Coverage :: 7.78x
Sequencing Technology :: Pacbio RS II
##Genome-Assembly-Data-END##
##Genome-Annotation-Data-START##
Annotation Provider :: NCBI
Annotation Date :: 07/19/2018 01:51:58
Annotation Pipeline :: NCBI Prokaryotic Genome
Annotation Pipeline
Annotation Method :: Best-placed reference protein
set; GeneMarkS+
Annotation Software revision :: 4.6
Features Annotated :: Gene; CDS; rRNA; tRNA; ncRNA;
repeat_region
Genes (total) :: 5,190
CDS (total) :: 5,075
Genes (coding) :: 4,897
CDS (coding) :: 4,897
Genes (RNA) :: 115
rRNAs :: 9, 8, 8 (5S, 16S, 23S)
complete rRNAs :: 9, 8, 8 (5S, 16S, 23S)
tRNAs :: 83
ncRNAs :: 7
Pseudo Genes (total) :: 178
Pseudo Genes (ambiguous residues) :: 0 of 178
Pseudo Genes (frameshifted) :: 79 of 178
Pseudo Genes (incomplete) :: 88 of 178
Pseudo Genes (internal stop) :: 53 of 178
Pseudo Genes (multiple problems) :: 39 of 178
##Genome-Annotation-Data-END##
COMPLETENESS: full length.
FEATURES Location/Qualifiers
source 1..1194
/organism="Enterobacter hormaechei subsp. oharae"
/mol_type="genomic DNA"
/strain="34978"
/isolation_source="Bodily fluid"
/host="Homo sapiens"
/sub_species="oharae"
/db_xref="taxon:301102"
/country="USA"
/collection_date="2011"
/collected_by="Barry Kreiswirth"
gene complement(1..1194)
/locus_tag="LI63_RS07265"
/old_locus_tag="LI63_007570"
CDS complement(1..1194)
/locus_tag="LI63_RS07265"
/old_locus_tag="LI63_007570"
/inference="COORDINATES: similar to AA
sequence:RefSeq:NP_308543.1"
/note="Derived by automated computational analysis using
gene prediction method: Protein Homology."
/codon_start=1
/transl_table=11
/product="multidrug efflux RND transporter periplasmic
adaptor subunit AcrA"
/protein_id="WP_022650498.1"
/translation="MNKNRGLTPLAVVLMLSGSLALTGCDDKEAQQGAQQVPEVGVVT
LKSEPLQMTTELPGRTSAYRIAEVRPQVSGIILKRNFTEGGDVKAGESLYQIDPATYQ
ASYESAKGDLAKAEAAAKISQLTLNRYKKLLGTQYISQQDYDSALADAQQANAAVVAA
KAAVETARINLAYTKVTSPISGRIGKSAVTEGALVQNGQTNALATVQQLDPIYVDVTQ
SSNDFLRLKQELASGQLKQENGKAKVELVTNDGIEFSQTGTLEFSDVTVDQTTGSITI
RAIFPNPDKTLLPGMFVRARLEEGTNPSAILVPQQGVTRTPRGDASALVVGADNKVEM
RNITATQAIGDKWLVTEGLKDGDRVIITGLQKVRPGAQVKAQEVKSDDKQQASAAGQS
EQTKS"
ORIGIN
1 ttaagacttg gtttgttctg actggccagc ggccgacgct tgttgtttgt cgtcagattt
61 cacttcctgc gctttgacct gcgcgccagg acgaactttt tgcaaaccag taataatcac
121 gcgatcgcca tctttcagac cttccgtcac cagccactta tcgccaatcg cctgcgttgc
181 agtgatattg cgcatttcga ctttgttatc ggcacccaca accagcgcgc tcgcatcgcc
241 gcgtggcgta cgggtcacac cctgctgagg aaccagaatg gcgcttgggt tagtcccttc
301 ctcaagacgg gcgcgtacga acatacccgg cagcagggtt ttatccggat tcgggaaaat
361 ggcccggatg gtgattgagc cggtggtctg atcgacggtc acatcagaaa attccagtgt
421 accggtctgc gagaactcga taccgtcgtt ggtaaccagt tcaaccttgg ctttaccgtt
481 ttcctgtttc agttgaccgc ttgccagctc ctgtttgaga cgcaggaaat cgttgctgga
541 ctgggtaacg tcaacataga tcgggtcaag ctgctgcacg gtggccagtg cgttggtctg
601 accgttttgc accagtgcac cttcggtgac ggcagattta ccaatgcgac cgctgatagg
661 ggaggtcact ttggtgtagg ccaggttaat acgcgcggtt tctaccgccg ctttcgccgc
721 cacaacggcc gcgttggctt gctgcgcatc ggccagggct gaatcataat cctgttggct
781 gatgtactgc gtgccgagca gcttcttgta acgattcaac gtcagctgcg aaattttggc
841 tgccgcttct gctttcgcca gatcgccttt agcgctctca taagacgcct ggtaggttgc
901 tggatcaatc tgatacagag actcacctgc cttgacatca ccgccttcgg tgaagttacg
961 tttcaggatg ataccgctta cctgcggacg cacttccgca atgcgatagg cgctggtgcg
1021 gcccggtagt tctgttgtca tctggagagg ttcggatttg agcgtcacga cgccaacttc
1081 tggcacctgc tgagctcctt gttgagcctc tttgtcgtca catcctgtaa gcgctaagct
1141 gcctgagagc atcagaacga ccgccagagg cgttaaccct ctgtttttgt tcat
//
LOCUS AcrB 3147 bp DNA linear CON 19-JUL-2018
DEFINITION AcrB Enterobacter hormaechei subsp. oharae strain 34978, complete
genome.
ACCESSION AcrB REGION: 1229421..1232567
VERSION AcrB.1
DBLINK BioProject: PRJNA224116
BioSample: SAMN03067415
Assembly: GCF_000807405.2
KEYWORDS RefSeq.
SOURCE Enterobacter hormaechei subsp. oharae
ORGANISM Enterobacter hormaechei subsp. oharae
Bacteria; Proteobacteria; Gammaproteobacteria; Enterobacterales;
Enterobacteriaceae; Enterobacter; Enterobacter cloacae complex.
REFERENCE 1 (bases 1 to 3147)
AUTHORS McCorrison,J., Sanka,R., Adams,M., Brinkac,L., Sutton,G.,
Kreiswirth,B. and Chen,L.
TITLE Direct Submission
JOURNAL Submitted (28-JUL-2015) JCVI, 9704 Medical Center Drive, Rockville,
MD 20850, USA
REFERENCE 2 (bases 1 to 3147)
AUTHORS McCorrison,J., Sanka,R., Adams,M., Brinkac,L., Sutton,G.,
Kreiswirth,B. and Chen,L.
TITLE Direct Submission
JOURNAL Submitted (15-DEC-2014) JCVI, 9704 Medical Center Drive, Rockville,
MD 20850, USA
COMMENT REFSEQ INFORMATION: The reference sequence was derived from
CP012165.
Annotation was added by the NCBI Prokaryotic Genome Annotation
Pipeline (released 2013). Information about the Pipeline can be
found here: https://www.ncbi.nlm.nih.gov/genome/annotation_prok/
The organism was changed from 'Enterobacter cloacae' to
'Enterobacter hormaechei subsp. oharae' in June 2016.
##Genome-Assembly-Data-START##
Assembly Method :: HGAP v. 3
Assembly Name :: HGAP assembly of Enterobacter cloacae
34978
Expected Final Version :: Yes
Genome Coverage :: 7.78x
Sequencing Technology :: Pacbio RS II
##Genome-Assembly-Data-END##
##Genome-Annotation-Data-START##
Annotation Provider :: NCBI
Annotation Date :: 07/19/2018 01:51:58
Annotation Pipeline :: NCBI Prokaryotic Genome
Annotation Pipeline
Annotation Method :: Best-placed reference protein
set; GeneMarkS+
Annotation Software revision :: 4.6
Features Annotated :: Gene; CDS; rRNA; tRNA; ncRNA;
repeat_region
Genes (total) :: 5,190
CDS (total) :: 5,075
Genes (coding) :: 4,897
CDS (coding) :: 4,897
Genes (RNA) :: 115
rRNAs :: 9, 8, 8 (5S, 16S, 23S)
complete rRNAs :: 9, 8, 8 (5S, 16S, 23S)
tRNAs :: 83
ncRNAs :: 7
Pseudo Genes (total) :: 178
Pseudo Genes (ambiguous residues) :: 0 of 178
Pseudo Genes (frameshifted) :: 79 of 178
Pseudo Genes (incomplete) :: 88 of 178
Pseudo Genes (internal stop) :: 53 of 178
Pseudo Genes (multiple problems) :: 39 of 178
##Genome-Annotation-Data-END##
COMPLETENESS: full length.
FEATURES Location/Qualifiers
source 1..3147
/organism="Enterobacter hormaechei subsp. oharae"
/mol_type="genomic DNA"
/strain="34978"
/isolation_source="Bodily fluid"
/host="Homo sapiens"
/sub_species="oharae"
/db_xref="taxon:301102"
/country="USA"
/collection_date="2011"
/collected_by="Barry Kreiswirth"
gene complement(1..3147)
/locus_tag="LI63_RS07260"
/old_locus_tag="LI63_007565"
CDS complement(1..3147)
/locus_tag="LI63_RS07260"
/old_locus_tag="LI63_007565"
/inference="COORDINATES: similar to AA
sequence:RefSeq:YP_004592783.1"
/note="Derived by automated computational analysis using
gene prediction method: Protein Homology."
/codon_start=1
/transl_table=11
/product="multidrug efflux RND transporter permease
subunit"
/protein_id="WP_022650497.1"
/translation="MPNFFIDRPIFAWVIAIIIMLAGGLAILKLPVAQYPTIAPPAVT
ISATYPGADAKTVQDTVTQVIEQNMNGIDNLMYMSSNSDSTGTVQITLTFESGTDADI
AQVQVQNKLQLAMPLLPQEVQQQGVSVEKSSSSFLMVVGVINTNGTMTQEDISDYVGA
NMKDAISRTSGVGDVQLFGSQYAMRIWMDPNKLNNFQLTPVDVINAIKAQNAQVAAGQ
LGGTPPVKGQQLNASIIAQTRLTSADEFSKILLKVNQDGSQVRLRDVAKVELGGENYD
VIAKFNGKPASGLGIKLATGANALDTATAIRAELKKMEPFFPSGLKIVYPYDTTPFVK
ISIHEVVKTLVEAIILVFLVMYLFLQNFRATLIPTIAVPVVLLGTFAVLAIFGYSINT
LTMFGMVLAIGLLVDDAIVVVENVERVMAEEGLPPKEATRKSMGQIQGALVGIAMVLS
AVFIPMAFFGGSTGAIYRQFSITIVSAMALSVLVALILTPALCATMLKPIQKGGHGEH
KGFFGWFNRMFDKSTHHYTDSVGNILRSTGRYLLLYIIIVVGMAFLFVRLPSSFLPDE
DQGVFLSMAQLPAGATQERTQKVLDEMTDYFLTKEKDNVESVFAVNGFGFAGRGQNTG
IAFVSLKDWSERPGAENKVEAITGRAMGTFSQIKDAMVFAFNLPAIVELGTATGFDFQ
LIDQGGLGHEKLTQARNQLFGEVAKHPDLLVGVRPNGLEDTPQYKIDIDQEKAQALGV
SISDINTTLGAAWGGSYVNDFIDRGRVKKVYVMSEAQYRMLPNDINNWYVRGSDGQMV
PFSAFSTSRWEYGSPRLERYNGLPSMEILGQAAPGRSTGEAMNLMEELASKLPAGIGY
DWTGMSYQERLSGNQAPALYAISLIVVFLCLAALYESWSIPFSVMLVVPLGVIGALLA
ATFRGLTNDVYFQVGLLTTIGLSAKNAILIVEFAKDLMEKEGKGLIEATLEAVRMRLR
PILMTSLAFILGVMPLVISSGAGSGAQNAVGTGVMGGMVTATVLAIFFVPVFFVVVRR
RFSRKNEDVEHNHSVEHH"
ORIGIN
1 tcagtgatgt tctaccgaat gattgtgctc aacatcttca tttttgcggc tgaagcggcg
61 acgaaccacc acgaagaaca ccggtacgaa gaagatggcg agaacggtcg ccgtgaccat
121 accacccatt acacccgtac ctaccgcgtt ctgtgcgccg gagcccgcgc cggagctgat
181 aaccagcggc ataacgccga ggataaacgc cagggacgtc atcaggattg gacgcaaacg
241 catacgaacg gcttccagcg tggcttcaat caggcctttt ccttctttct ccatcagatc
301 tttggcgaat tcgacgatga gtatcgcgtt cttcgccgac aagccaatgg ttgtcagcag
361 gcccacctgg aagtaaacgt cgttggtcag cccacggaag gttgcggcaa gcagtgcacc
421 gataaccccc agcggaacca ccagcataac ggagaacgga atcgaccagc tctcatacaa
481 tgccgccaga cacaggaaca ccacaatcag tgaaatggcg tacagggcag gggcctggtt
541 accggacaga cgttcctgat aggacatgcc ggtccagtcg tagccgatac ccgcaggtag
601 tttgctggcc agttcttcca tcaggttcat ggcttcaccg gtgcttcggc ctggcgctgc
661 ctgaccgagg atttccatcg atggcaagcc gttataacgc tccagacgcg gcgaaccgta
721 ttcccagcgc gaggttgaga aggcggagaa cggcaccatc tggccatcgc taccgcgaac
781 gtaccagttg ttgatatcgt tcggcagcat gcggtattgc gcttcggaca tcacgtacac
841 tttcttcacg cgaccacggt cgatgaagtc gttgacgtag ctgccacccc aggctgcacc
901 cagcgtggta ttaatgtcgc tgatggaaac acccagcgcc tgcgcttttt cctggtcgat
961 atcgatcttg tactgcggcg tatcttccag accgttagga cgcacgccca ccagcaggtc
1021 agggtgtttt gccacctcgc caaacagctg gttacgcgcc tgcgtcagtt tttcgtggcc
1081 cagaccgccc tggtcaatca gctggaagtc gaagccggtc gccgtaccca gttcaacaat
1141 cgctggcagg ttaaaggcaa agaccatcgc atctttaatc tgtgagaagg tgcccattgc
1201 acggccggta atggcttcta ccttgttctc tgcacctgga cgttcagacc agtctttcag
1261 agaaacgaag gcgataccgg tgttctgacc acgacccgcg aagccaaagc cgttaaccgc
1321 aaacacggat tcgacgttgt ctttctcttt ggtcaggaag tagtcggtca tctcatccag
1381 cactttctgc gtacgctctt gcgtcgcacc ggccggaagc tgcgccatac tcaggaacac
1441 gccctggtct tcatctggca ggaacgagct tggcagacga acgaacagga atgccatccc
1501 caccacgatg atgatataga gcagcaggta acgaccggtg ctgcgcagga tgttacccac
1561 gctgtcggtg tagtggtgcg tgctcttatc aaacatgcgg ttgaaccagc cgaagaaccc
1621 tttatgctcg ccgtgtccgc ctttctgaat cggcttcagc atcgtcgcgc acagggctgg
1681 cgtcaggatc agcgcaacca gtaccgacag cgccatcgcc gaaacgatgg tgatggagaa
1741 ctgacggtaa atcgcaccgg tagagccgcc aaagaaggcc atcgggataa acaccgcgga
1801 cagtaccatc gcgataccga ccagcgcgcc ctggatctgg cccatagatt tacgggttgc
1861 ttccttcggc ggcaggcctt cttccgccat cacacgctcg acgttttcga ccaccacgat
1921 ggcgtcatcc accagcaggc cgatggcgag caccatcccg aacatcgtca gggtgtttat
1981 cgagtagcca aatatcgcca gaaccgcgaa ggtcccaagc aatacaaccg gtacggcgat
2041 ggttgggatc agcgtcgcgc ggaagttttg caggaacagg tacattacca ggaagacgag
2101 gatgatcgcc tcaaccaggg tttttaccac ttcgtgaatc gaaattttta cgaacggcgt
2161 agtgtcatac ggataaacga ttttcagacc tgacgggaag aacggttcca tcttcttcag
2221 ctctgcacga atagccgtcg cggtgtccag ggcgttagcg ccggtcgcca gtttgatacc
2281 cagaccagat gccggcttgc cgttgaactt cgcgataacg tcgtagttct cgccgcccag
2341 ctccactttc gctacgtcac gcaggcgaac ctgcgaaccg tcctgattca ctttcagcag
2401 aattttgctg aactcatccg cggaggtcag acgggtttgc gcgatgatcg aggcgttaag
2461 ctgctggccc ttgaccggcg gcgtaccgcc taactgaccg gctgccacct gggcgttctg
2521 cgctttgatg gcgttaatca cgtcaaccgg cgtcagctgg aagttgttca gtttattcgg
2581 atccatccag atacgcatgg cgtactggga accaaacagc tgaacgtcac ccacacctga
2641 cgtacggctg atggcgtcct tcatgttggc gcccacgtag tcggaaatat cctcctgcgt
2701 catggtgccg ttggtgttga tcacgccgac aaccatcagg aagctactgg acgatttctc
2761 gacgctcacg ccctgctgtt gtacttcctg cggcagcaga ggcatcgcca gctgcaattt
2821 gttctgcacc tgaacctgcg caatgtccgc atccgtaccg gattcaaagg tcagggtgat
2881 ctgaaccgta ccggttgagt cactgtttga ggacatgtac atcaggttat cgataccgtt
2941 catgttctgt tcgataacct gcgtaacggt atcctgcacc gttttcgcat cagcgcccgg
3001 gtaggttgcg gagatcgtta ctgccggtgg cgcaatcgtt ggatattgcg caacaggcag
3061 cttcaggatc gcaagtcccc cggccagcat gatgataatg gcgatcaccc acgcaaatat
3121 ggggcgatcg ataaagaaat taggcat
//
LOCUS TolC 1479 bp DNA linear CON 19-JUL-2018
DEFINITION Enterobacter hormaechei subsp. oharae strain 34978, complete
genome.
ACCESSION TolC REGION: 4164269..4165747
VERSION TolC.1
DBLINK BioProject: PRJNA224116
BioSample: SAMN03067415
Assembly: GCF_000807405.2
KEYWORDS RefSeq.
SOURCE Enterobacter hormaechei subsp. oharae
ORGANISM Enterobacter hormaechei subsp. oharae
Bacteria; Proteobacteria; Gammaproteobacteria; Enterobacterales;
Enterobacteriaceae; Enterobacter; Enterobacter cloacae complex.
REFERENCE 1 (bases 1 to 1479)
AUTHORS McCorrison,J., Sanka,R., Adams,M., Brinkac,L., Sutton,G.,
Kreiswirth,B. and Chen,L.
TITLE Direct Submission
JOURNAL Submitted (28-JUL-2015) JCVI, 9704 Medical Center Drive, Rockville,
MD 20850, USA
REFERENCE 2 (bases 1 to 1479)
AUTHORS McCorrison,J., Sanka,R., Adams,M., Brinkac,L., Sutton,G.,
Kreiswirth,B. and Chen,L.
TITLE Direct Submission
JOURNAL Submitted (15-DEC-2014) JCVI, 9704 Medical Center Drive, Rockville,
MD 20850, USA
COMMENT REFSEQ INFORMATION: The reference sequence was derived from
CP012165.
Annotation was added by the NCBI Prokaryotic Genome Annotation
Pipeline (released 2013). Information about the Pipeline can be
found here: https://www.ncbi.nlm.nih.gov/genome/annotation_prok/
The organism was changed from 'Enterobacter cloacae' to
'Enterobacter hormaechei subsp. oharae' in June 2016.
##Genome-Assembly-Data-START##
Assembly Method :: HGAP v. 3
Assembly Name :: HGAP assembly of Enterobacter cloacae
34978
Expected Final Version :: Yes
Genome Coverage :: 7.78x
Sequencing Technology :: Pacbio RS II
##Genome-Assembly-Data-END##
##Genome-Annotation-Data-START##
Annotation Provider :: NCBI
Annotation Date :: 07/19/2018 01:51:58
Annotation Pipeline :: NCBI Prokaryotic Genome
Annotation Pipeline
Annotation Method :: Best-placed reference protein
set; GeneMarkS+
Annotation Software revision :: 4.6
Features Annotated :: Gene; CDS; rRNA; tRNA; ncRNA;
repeat_region
Genes (total) :: 5,190
CDS (total) :: 5,075
Genes (coding) :: 4,897
CDS (coding) :: 4,897
Genes (RNA) :: 115
rRNAs :: 9, 8, 8 (5S, 16S, 23S)
complete rRNAs :: 9, 8, 8 (5S, 16S, 23S)
tRNAs :: 83
ncRNAs :: 7
Pseudo Genes (total) :: 178
Pseudo Genes (ambiguous residues) :: 0 of 178
Pseudo Genes (frameshifted) :: 79 of 178
Pseudo Genes (incomplete) :: 88 of 178
Pseudo Genes (internal stop) :: 53 of 178
Pseudo Genes (multiple problems) :: 39 of 178
##Genome-Annotation-Data-END##
COMPLETENESS: full length.
FEATURES Location/Qualifiers
source 1..1479
/organism="Enterobacter hormaechei subsp. oharae"
/mol_type="genomic DNA"
/strain="34978"
/isolation_source="Bodily fluid"
/host="Homo sapiens"
/sub_species="oharae"
/db_xref="taxon:301102"
/country="USA"
/collection_date="2011"
/collected_by="Barry Kreiswirth"
gene 1..1479
/locus_tag="LI63_RS21365"
/old_locus_tag="LI63_021705"
CDS 1..1479
/locus_tag="LI63_RS21365"
/old_locus_tag="LI63_021705"
/inference="COORDINATES: similar to AA
sequence:RefSeq:WP_019077697.1"
/note="Derived by automated computational analysis using
gene prediction method: Protein Homology."
/codon_start=1
/transl_table=11
/product="outer membrane channel protein TolC"
/protein_id="WP_032607919.1"
/translation="MKKLLPILIGLSLTGFSAMSQAENLLQVYQQARLGNPDLRKSAA
DRDAAFEKINEARSPLLPQLGLGADYTYTNGFRDNNGINSNATSASLQLTQTLFDMSK
WRELSLQEKSAGIQDVTYQTDQQTLILNTATAYFNVLSAIDALSFTEAQKQAIYRQLD
QTTQRFNVGLVAITDVQNARSQYDTVLANEVTARNNLDNALEALRQVTGNYYPELASL
NVDSFKTDKPQAVNALLKEAENRNLTLLQARLSQDLAREQIRLAQDGHLPTLSLSAST
GVSDTSYSGSKTNTAQYDDNNMGQNKVGLSFSLPLYQGGMVNSQVKQAQYNFVGASEQ
LESAHRNVVQTVRSSFNNVNASISSINAYKQAVVSAQSSLDAMEAGYSVGTRTIVDVL
DATTTLYNAKQQLSSARYQYLINQLNIKQALGTLNEQDLQMLNSTLGKPVSTSPDSVA
PENPQQDAAVDNFTANSSTPVAQPAAARSTSPASSGTNPFRN"
ORIGIN
1 atgaagaaat tgctccccat ccttatcggc ctgagcctga cgggcttcag tgcaatgagc
61 caggcagaga acctgttaca ggtctaccag caggcacgtc tgggcaaccc tgatttacgt
121 aaatcagcgg ccgatcgtga tgctgcgttt gaaaagatta acgaagcacg tagtccactg
181 ctgccgcagt taggcttagg tgcagattat acctacacta acggttttcg cgataataac
241 ggcatcaact cgaatgccac cagcgcctct ttacagttaa cgcaaaccct gttcgacatg
301 tccaaatggc gtgagctgag cttgcaggaa aagagcgccg gcattcagga tgtcacctat
361 cagaccgatc agcaaacgct tatcctgaat accgcgaccg cctacttcaa cgtactgagc
421 gcgattgacg ccctctcctt caccgaagcg cagaaacagg cgatttatcg tcagttagat
481 cagaccaccc agcgttttaa tgtgggtctg gttgcgatca ctgacgtgca gaacgcccgt
541 tcacagtacg ataccgtact ggctaacgaa gtgaccgcac gtaacaacct cgacaacgcg
601 ttggaagcac tgcgtcaggt caccggtaac tactatcctg agctggcctc tctgaacgta
661 gacagcttca aaacagacaa gccgcaggcg gttaacgccc tgctgaaaga ggcggaaaac
721 cgcaacctga ccttgctgca ggcacgcctg agccaggacc tggcgcgcga gcagatccgt
781 cttgcacagg atggtcacct gccaaccctg agcctgagcg cctctaccgg cgtatcggat
841 accagctaca gcggttctaa aaccaacact gcccagtatg acgacaacaa tatgggccag
901 aacaaagtgg gcctcagctt ctctctgccg ctgtaccagg gcgggatggt taactctcag
961 gttaagcagg cgcagtacaa cttcgtaggc gcgagcgagc agcttgaaag cgcgcaccgc
1021 aacgtggtcc agaccgtgcg ttcttccttc aacaacgtga acgcgtccat cagcagcatc
1081 aacgcctata aacaggccgt tgtctctgcg caaagctctc tggacgcgat ggaagcgggt
1141 tactccgtcg gtacgcgtac tatcgttgat gtgttagacg caacgaccac gctgtacaac
1201 gcgaaacagc agctctccag tgcgcgttac cagtacctga tcaaccagct gaacatcaag
1261 caggcgctgg gtacgctgaa cgagcaggat ctgcaaatgc tgaacagcac gctgggcaaa
1321 ccggtttcca cgtcgcctga cagcgtcgcg ccggaaaatc cacagcagga tgccgccgtg
1381 gataatttca ccgctaacag cagcaccccg gttgcacagc cagcggcagc gcgtagcacc
1441 tcacctgcca gcagcggcac gaatccgttc cgcaattaa
//
LOCUS AcrR 654 bp DNA linear CON 19-JUL-2018
DEFINITION AcrR Enterobacter hormaechei subsp. oharae strain 34978, complete
genome.
ACCESSION AcrR REGION: 1233925..1234578
VERSION AcrR.1
DBLINK BioProject: PRJNA224116
BioSample: SAMN03067415
Assembly: GCF_000807405.2
KEYWORDS RefSeq.
SOURCE Enterobacter hormaechei subsp. oharae
ORGANISM Enterobacter hormaechei subsp. oharae
Bacteria; Proteobacteria; Gammaproteobacteria; Enterobacterales;
Enterobacteriaceae; Enterobacter; Enterobacter cloacae complex.
REFERENCE 1 (bases 1 to 654)
AUTHORS McCorrison,J., Sanka,R., Adams,M., Brinkac,L., Sutton,G.,
Kreiswirth,B. and Chen,L.
TITLE Direct Submission
JOURNAL Submitted (28-JUL-2015) JCVI, 9704 Medical Center Drive, Rockville,
MD 20850, USA
REFERENCE 2 (bases 1 to 654)
AUTHORS McCorrison,J., Sanka,R., Adams,M., Brinkac,L., Sutton,G.,
Kreiswirth,B. and Chen,L.
TITLE Direct Submission
JOURNAL Submitted (15-DEC-2014) JCVI, 9704 Medical Center Drive, Rockville,
MD 20850, USA
COMMENT REFSEQ INFORMATION: The reference sequence was derived from
CP012165.
Annotation was added by the NCBI Prokaryotic Genome Annotation
Pipeline (released 2013). Information about the Pipeline can be
found here: https://www.ncbi.nlm.nih.gov/genome/annotation_prok/
The organism was changed from 'Enterobacter cloacae' to
'Enterobacter hormaechei subsp. oharae' in June 2016.
##Genome-Assembly-Data-START##
Assembly Method :: HGAP v. 3
Assembly Name :: HGAP assembly of Enterobacter cloacae
34978
Expected Final Version :: Yes
Genome Coverage :: 7.78x
Sequencing Technology :: Pacbio RS II
##Genome-Assembly-Data-END##
##Genome-Annotation-Data-START##
Annotation Provider :: NCBI
Annotation Date :: 07/19/2018 01:51:58
Annotation Pipeline :: NCBI Prokaryotic Genome
Annotation Pipeline
Annotation Method :: Best-placed reference protein
set; GeneMarkS+
Annotation Software revision :: 4.6
Features Annotated :: Gene; CDS; rRNA; tRNA; ncRNA;
repeat_region
Genes (total) :: 5,190
CDS (total) :: 5,075
Genes (coding) :: 4,897
CDS (coding) :: 4,897
Genes (RNA) :: 115
rRNAs :: 9, 8, 8 (5S, 16S, 23S)
complete rRNAs :: 9, 8, 8 (5S, 16S, 23S)
tRNAs :: 83
ncRNAs :: 7
Pseudo Genes (total) :: 178
Pseudo Genes (ambiguous residues) :: 0 of 178
Pseudo Genes (frameshifted) :: 79 of 178
Pseudo Genes (incomplete) :: 88 of 178
Pseudo Genes (internal stop) :: 53 of 178
Pseudo Genes (multiple problems) :: 39 of 178
##Genome-Annotation-Data-END##
COMPLETENESS: full length.
FEATURES Location/Qualifiers
source 1..654
/organism="Enterobacter hormaechei subsp. oharae"
/mol_type="genomic DNA"
/strain="34978"
/isolation_source="Bodily fluid"
/host="Homo sapiens"
/sub_species="oharae"
/db_xref="taxon:301102"
/country="USA"
/collection_date="2011"
/collected_by="Barry Kreiswirth"
gene 1..654
/locus_tag="LI63_RS07270"
/old_locus_tag="LI63_007575"
CDS 1..654
/locus_tag="LI63_RS07270"
/old_locus_tag="LI63_007575"
/inference="COORDINATES: similar to AA
sequence:RefSeq:WP_015571247.1"
/note="Derived by automated computational analysis using
gene prediction method: Protein Homology."
/codon_start=1
/transl_table=11
/product="multidrug efflux transporter transcriptional
repressor AcrR"
/protein_id="WP_032608669.1"
/translation="MARKTKQQALETRQHILDVAMRLFSQQGVSATSLAQIAQAAGVT
RGAIYWHFKDKSDLFGEIWELSESSISDLESEYRAKFPHDPLSVLREILVYILEATVV
EERRRLMMEIIFHKCEFVGEMAVVQQAQRDLCLESYDRIEQVLTECMQAKMLPATLLT
RRAAILMRSYISGLMENWLFAPESFDLRSEARSYVDIFLEMCQLCPTLQSKHHPRST"
ORIGIN
1 atggcacgaa aaaccaaaca acaagcgctg gaaacccgac aacacattct ggatgtggca
61 atgcgtttgt tctcacagca gggtgtttcg gcaacctcgc tggcacagat tgctcaggcc
121 gcgggcgtca cgcggggagc gatttactgg catttcaaag acaagtccga tctgtttggt
181 gaaatctggg agctttcaga gtccagcatt agcgatcttg agagtgagta tcgggcaaaa
241 ttccctcacg atccactctc tgtgttaaga gaaattctag tatatatcct tgaagcgaca
301 gttgttgaag agcgccgccg tctgatgatg gaaatcatct tccataaatg tgagttcgtt
361 ggcgaaatgg cggtggttca gcaggcgcaa cgcgacctgt gtctggaaag ctacgatcgc
421 atcgaacagg tcctcacgga gtgcatgcag gccaaaatgc ttcctgctac cttactcacc
481 cgccgggcgg cgatcctgat gcgcagctat atttccggcc tgatggaaaa ctggcttttt
541 gctccggagt cgttcgatct cagatcagag gcgcgcagct atgtcgacat ttttcttgag
601 atgtgccagc tctgtccgac ccttcaaagt aagcatcacc cccgttctac ctga
//
LOCUS MarA 387 bp DNA linear CON 19-JUL-2018
DEFINITION MarA Enterobacter hormaechei subsp. oharae strain 34978, complete
genome.
ACCESSION MarA REGION: 2370636..2371022
VERSION MarA.1
DBLINK BioProject: PRJNA224116
BioSample: SAMN03067415
Assembly: GCF_000807405.2
KEYWORDS RefSeq.
SOURCE Enterobacter hormaechei subsp. oharae
ORGANISM Enterobacter hormaechei subsp. oharae
Bacteria; Proteobacteria; Gammaproteobacteria; Enterobacterales;
Enterobacteriaceae; Enterobacter; Enterobacter cloacae complex.
REFERENCE 1 (bases 1 to 387)
AUTHORS McCorrison,J., Sanka,R., Adams,M., Brinkac,L., Sutton,G.,
Kreiswirth,B. and Chen,L.
TITLE Direct Submission
JOURNAL Submitted (28-JUL-2015) JCVI, 9704 Medical Center Drive, Rockville,
MD 20850, USA
REFERENCE 2 (bases 1 to 387)
AUTHORS McCorrison,J., Sanka,R., Adams,M., Brinkac,L., Sutton,G.,
Kreiswirth,B. and Chen,L.
TITLE Direct Submission
JOURNAL Submitted (15-DEC-2014) JCVI, 9704 Medical Center Drive, Rockville,
MD 20850, USA
COMMENT REFSEQ INFORMATION: The reference sequence was derived from
CP012165.
Annotation was added by the NCBI Prokaryotic Genome Annotation
Pipeline (released 2013). Information about the Pipeline can be
found here: https://www.ncbi.nlm.nih.gov/genome/annotation_prok/
The organism was changed from 'Enterobacter cloacae' to
'Enterobacter hormaechei subsp. oharae' in June 2016.
##Genome-Assembly-Data-START##
Assembly Method :: HGAP v. 3
Assembly Name :: HGAP assembly of Enterobacter cloacae
34978
Expected Final Version :: Yes
Genome Coverage :: 7.78x
Sequencing Technology :: Pacbio RS II
##Genome-Assembly-Data-END##
##Genome-Annotation-Data-START##
Annotation Provider :: NCBI
Annotation Date :: 07/19/2018 01:51:58
Annotation Pipeline :: NCBI Prokaryotic Genome
Annotation Pipeline
Annotation Method :: Best-placed reference protein
set; GeneMarkS+
Annotation Software revision :: 4.6
Features Annotated :: Gene; CDS; rRNA; tRNA; ncRNA;
repeat_region
Genes (total) :: 5,190
CDS (total) :: 5,075
Genes (coding) :: 4,897
CDS (coding) :: 4,897
Genes (RNA) :: 115
rRNAs :: 9, 8, 8 (5S, 16S, 23S)
complete rRNAs :: 9, 8, 8 (5S, 16S, 23S)
tRNAs :: 83
ncRNAs :: 7
Pseudo Genes (total) :: 178
Pseudo Genes (ambiguous residues) :: 0 of 178
Pseudo Genes (frameshifted) :: 79 of 178
Pseudo Genes (incomplete) :: 88 of 178
Pseudo Genes (internal stop) :: 53 of 178
Pseudo Genes (multiple problems) :: 39 of 178
##Genome-Annotation-Data-END##
COMPLETENESS: full length.
FEATURES Location/Qualifiers
source 1..387
/organism="Enterobacter hormaechei subsp. oharae"
/mol_type="genomic DNA"
/strain="34978"
/isolation_source="Bodily fluid"
/host="Homo sapiens"
/sub_species="oharae"
/db_xref="taxon:301102"
/country="USA"
/collection_date="2011"
/collected_by="Barry Kreiswirth"
gene complement(1..387)
/locus_tag="LI63_RS12720"
/old_locus_tag="LI63_013035"
CDS complement(1..387)
/locus_tag="LI63_RS12720"
/old_locus_tag="LI63_013035"
/inference="COORDINATES: similar to AA
sequence:RefSeq:WP_012132425.1"
/note="Derived by automated computational analysis using
gene prediction method: Protein Homology."
/codon_start=1
/transl_table=11
/product="MDR efflux pump AcrAB transcriptional activator
MarA"
/protein_id="WP_000178847.1"
/translation="MTMSRRNTDAITIHSILDWIEDNLESPLSLEKVSERSGYSKWHL
QRMFKKETGHSLGQYIRSRKLTEIAQKLKESNEPILYLAERYGFESQQTLTRTFKNYF
DVPPHKYRITSMPGESRYLYPLKHCS"
ORIGIN
1 ttaactgcaa tgtttaagcg gatacagata acgggattca cccggcatac tggtaatacg
61 gtacttatga ggcggcacgt caaagtagtt cttgaacgta cgcgtcaggg tttgttgcga
121 ttcaaatccg taacgttccg ccagatagag gatcggctca ttgctttctt tcagtttttg
181 ggcaatctcc gtcagcttgc ggctgcgaat atattgtcct aatgaatggc cggtctcttt
241 tttaaacatc cgttgcaggt gccattttga gtaacctgaa cgctcagaca ctttctcaag
[truncated: 1,116 more rows]
